# Supplementary material for: Epigenetic signatures of attachment insecurity and childhood adversity provide evidence for role transition in the pathogenesis of perinatal depression
Source: Transl Psychiatry. 2020 Feb 3;10:48. doi: 10.1038/s41398-020-0703-3 (PMC7026105; doi:10.1038/s41398-020-0703-3)
Supplement: Supplementary file 2 — Supplementary Table 2 [file 41398_2020_703_MOESM2_ESM.xlsx]

## Sheet: CTQ score
Chr	Start	End	# CpGs	P value	FDR	Pearson's correlation coefficient	Annotation	Distance to TSS	Nearest PromoterID	Nearest Ensembl	Associated gene name	Gene type	Gene description
chr2	109934917	109934970	5	0.000731133	0.000851265	0.44059	intron (ENST00000309415, intron 1 of 9)	-4863	ENST00000583300	ENSG00000265965	MIR4266	miRNA	microRNA 4266 [Source:HGNC Symbol;Acc:HGNC:38175]
chr2	233250289	233251173	29	0.000588257	0.000851265	0.447262	TTS (ENST00000465689)	1023	ENST00000461596	ENSG00000244280	ECEL1P2	pseudogene	endothelin converting enzyme-like 1, pseudogene 2 [Source:HGNC Symbol;Acc:HGNC:14019]
chr2	43864894	43865136	18	0.000809011	0.000851265	0.437432	intron (ENST00000405000, intron 1 of 29)	537	ENST00000491692	ENSG00000152527	PLEKHH2	protein_coding	pleckstrin homology domain containing, family H (with MyTH4 domain) member 2 [Source:HGNC Symbol;Acc:HGNC:30506]
chr2	85804603	85805638	17	7.91202e-05	0.000851265	0.502539	intron (ENST00000263864, intron 1 of 2)	405	ENST00000409760	ENSG00000118640	VAMP8	protein_coding	vesicle-associated membrane protein 8 [Source:HGNC Symbol;Acc:HGNC:12647]
chr2	129105564	129106515	7	0.000689458	0.000851265	0.442406	Intergenic	2461	ENST00000516933	ENSG00000252742	Y_RNA	misc_RNA	Y RNA [Source:RFAM;Acc:RF00019]
chr2	91844686	91844831	7	0.00082088	0.000851265	0.436975	intron (ENST00000609777, intron 1 of 2)	1152	ENST00000544283	ENSG00000143429	AC027612.6	pseudogene	NA
chr2	85838983	85840589	60	0.00141253	0.00144657	0.419414	promoter-TSS (ENST00000478626)	541	ENST00000465282	ENSG00000168883	USP39	protein_coding	ubiquitin specific peptidase 39 [Source:HGNC Symbol;Acc:HGNC:20071]
chr2	220716682	220717167	16	0.000415499	0.000851265	0.457626	Intergenic	52685	ENST00000438659	ENSG00000228909	AC008281.1	lincRNA	NA
chr2	110271866	110272056	8	0.000590382	0.000851265	0.447153	Intergenic	12881	ENST00000444352	ENSG00000172985	SH3RF3	protein_coding	SH3 domain containing ring finger 3 [Source:HGNC Symbol;Acc:HGNC:24699]
chr2	49381495	49382423	8	0.000652229	0.000851265	0.444113	promoter-TSS (ENST00000454032)	-283	ENST00000406846	ENSG00000170820	FSHR	protein_coding	follicle stimulating hormone receptor [Source:HGNC Symbol;Acc:HGNC:3969]
chr2	113829468	113830228	8	0.000658367	0.000851265	0.443826	promoter-TSS (ENST00000393197)	-47	ENST00000393197	ENSG00000136697	IL1F10	protein_coding	interleukin 1 family, member 10 (theta) [Source:HGNC Symbol;Acc:HGNC:15552]
chr2	132431352	132431804	31	3.73221e-05	0.000793094	0.520773	Intergenic	-25633	ENST00000605465	ENSG00000270930	GRAMD4P8	pseudogene	GRAM domain containing 4 pseudogene 8 [Source:HGNC Symbol;Acc:HGNC:49143]
chr2	66654531	66654783	5	0.000378847	0.000851265	0.460318	intron (ENST00000454167, intron 3 of 3)	-5927	ENST00000496248	ENSG00000143995	MEIS1	protein_coding	Meis homeobox 1 [Source:HGNC Symbol;Acc:HGNC:7000]
chr2	134878840	134879281	38	0.000154242	0.000851265	0.485293	intron (ENST00000481801, intron 1 of 1)	1308	ENST00000409645	ENSG00000152127	MGAT5	protein_coding	mannosyl (alpha-1,6-)-glycoprotein beta-1,6-N-acetyl-glucosaminyltransferase [Source:HGNC Symbol;Acc:HGNC:7049]
chr2	198455666	198456655	22	0.000807537	0.000851265	0.437489	intron (ENST00000454447, intron 3 of 4)	26458	ENST00000454447	ENSG00000162944	RFTN2	protein_coding	raftlin family member 2 [Source:HGNC Symbol;Acc:HGNC:26402]
chr2	70370064	70370152	9	0.000697397	0.000851265	0.442053	Intergenic	-17659	ENST00000414141	ENSG00000231327	AC016700.5	lincRNA	NA
chr2	2295681	2296108	18	0.000461729	0.000851265	0.45452	intron (ENST00000428368, intron 1 of 24)	-27109	ENST00000422175	ENSG00000225619	MYT1L-AS1	lincRNA	MYT1L antisense RNA 1 [Source:HGNC Symbol;Acc:HGNC:49274]
chr2	127734467	127735087	23	0.000808077	0.000851265	0.437468	Intergenic	-40220	ENST00000459009	ENSG00000238788	RNU7-182P	snRNA	RNA, U7 small nuclear 182 pseudogene [Source:HGNC Symbol;Acc:HGNC:45716]
chr2	173118470	173118530	5	0.000803233	0.000851265	0.437657	Intergenic	-61515	ENST00000445613	ENSG00000232555	AC104088.1	lincRNA	NA
chr2	191399738	191400610	12	0.000171121	0.000851265	0.482515	promoter-TSS (ENST00000343105)	593	ENST00000457407	ENSG00000233654	AC093388.3	antisense	NA
chr2	242480170	242480597	35	0.000770905	0.000851265	0.438942	Intergenic	-17752	ENST00000318407	ENSG00000176720	BOK	protein_coding	BCL2-related ovarian killer [Source:HGNC Symbol;Acc:HGNC:1087]
chr2	26254691	26254888	5	0.000543067	0.000851265	0.449677	Intergenic	-2186	ENST00000495146	ENSG00000084733	RAB10	protein_coding	RAB10, member RAS oncogene family [Source:HGNC Symbol;Acc:HGNC:9759]
chr2	71787682	71788171	22	0.000816013	0.000851265	0.437162	intron (ENST00000409762, intron 22 of 54)	-9341	ENST00000461565	ENSG00000135636	DYSF	protein_coding	dysferlin [Source:HGNC Symbol;Acc:HGNC:3097]
chr2	119768621	119769575	37	0.00038036	0.000851265	0.460203	Intergenic	18505	ENST00000494979	ENSG00000019169	MARCO	protein_coding	macrophage receptor with collagenous structure [Source:HGNC Symbol;Acc:HGNC:6895]
chr2	240366294	240366519	7	0.000312862	0.000851265	0.46582	Intergenic	42908	ENST00000413029	ENSG00000222020	AC062017.1	protein_coding	NA
chr2	215275015	215276010	21	0.000611544	0.000851265	0.446082	promoter-TSS (ENST00000312504)	-276	ENST00000427124	ENSG00000174453	VWC2L	protein_coding	von Willebrand factor C domain containing protein 2-like [Source:HGNC Symbol;Acc:HGNC:37203]
chr2	164204840	164205401	29	0.000592152	0.000851265	0.447062	Intergenic	59616	ENST00000364032	ENSG00000200902	RNU6-627P	snRNA	RNA, U6 small nuclear 627, pseudogene [Source:HGNC Symbol;Acc:HGNC:47590]
chr2	241922192	241923442	52	0.0003592	0.000851265	0.46186	exon (ENST00000425110, exon 2 of 2)	2672	ENST00000425110	ENSG00000223991	AC104809.2	antisense	NA
chr2	241397456	241397592	6	0.000366313	0.000851265	0.461293	promoter-TSS (ENST00000495100)	-80	ENST00000495100	ENSG00000063660	GPC1	protein_coding	glypican 1 [Source:HGNC Symbol;Acc:HGNC:4449]
chr2	71205619	71206937	46	0.00258111	0.00258111	0.398612	exon (ENST00000360589, exon 2 of 6)	137	ENST00000496088	ENSG00000144031	ANKRD53	protein_coding	ankyrin repeat domain 53 [Source:HGNC Symbol;Acc:HGNC:25691]
chr2	101999985	102000209	6	0.000143398	0.000851265	0.487228	exon (ENST00000486966, exon 2 of 3)	3505	ENST00000495455	ENSG00000175874	CREG2	protein_coding	cellular repressor of E1A-stimulated genes 2 [Source:HGNC Symbol;Acc:HGNC:14272]
chr2	131185698	131186636	20	0.00053146	0.000851265	0.450327	promoter-TSS (ENST00000438056)	-418	ENST00000415406	ENSG00000178162	FAR2P2	pseudogene	fatty acyl CoA reductase 2 pseudogene 2 [Source:HGNC Symbol;Acc:HGNC:49279]
chr2	148778293	148778390	11	0.000737256	0.000851265	0.440331	promoter-TSS (ENST00000461711)	-10	ENST00000490200	ENSG00000115947	ORC4	protein_coding	origin recognition complex, subunit 4 [Source:HGNC Symbol;Acc:HGNC:8490]
chr2	130955521	130956273	45	0.000105633	0.000851265	-0.4952	intron (ENST00000312988, intron 1 of 4)	137	ENST00000312988	ENSG00000152086	TUBA3E	protein_coding	tubulin, alpha 3e [Source:HGNC Symbol;Acc:HGNC:20765]
chr2	120932502	120932640	6	0.000268436	0.000851265	0.470149	3' UTR (ENST00000263713, exon 25 of 25)	14428	ENST00000488691	ENSG00000115109	EPB41L5	protein_coding	erythrocyte membrane protein band 4.1 like 5 [Source:HGNC Symbol;Acc:HGNC:19819]
chr2	20449085	20449227	5	0.000140524	0.000851265	-0.487763	TTS (ENST00000440577)	-3008	ENST00000459273	ENSG00000238735	RNU7-113P	snRNA	RNA, U7 small nuclear 113 pseudogene [Source:HGNC Symbol;Acc:HGNC:45647]
chr2	172864205	172865173	74	0.000563556	0.000851265	0.448561	promoter-TSS (ENST00000472748)	10	ENST00000484227	ENSG00000115840	SLC25A12	protein_coding	solute carrier family 25 (aspartate/glutamate carrier), member 12 [Source:HGNC Symbol;Acc:HGNC:10982]
chr2	235996622	235996687	5	0.000357994	0.000851265	0.461957	intron (ENST00000444926, intron 1 of 2)	575	ENST00000444926	ENSG00000226542	AC114814.4	lincRNA	NA
chr2	204193378	204194156	12	0.000545524	0.000851265	0.449541	exon (ENST00000469747, exon 1 of 2)	182	ENST00000469747	ENSG00000256458	RP11-363J17.1	antisense	NA
chr2	74668656	74669603	65	0.000646612	0.000851265	0.444378	promoter-TSS (ENST00000472518)	-104	ENST00000272430	ENSG00000114993	RTKN	protein_coding	rhotekin [Source:HGNC Symbol;Acc:HGNC:10466]
chr2	233252821	233253475	8	0.000318166	0.000851265	0.465341	promoter-TSS (ENST00000465689)	-981	ENST00000465689	ENSG00000244280	ECEL1P2	pseudogene	endothelin converting enzyme-like 1, pseudogene 2 [Source:HGNC Symbol;Acc:HGNC:14019]
chr2	159651808	159652166	8	0.000612745	0.000851265	0.446022	intron (ENST00000309950, intron 1 of 3)	158	ENST00000309950	ENSG00000163331	DAPL1	protein_coding	death associated protein-like 1 [Source:HGNC Symbol;Acc:HGNC:21490]
chr2	89065509	89065677	7	0.000573976	0.000851265	0.448007	exon (ENST00000443770, exon 1 of 3)	133	ENST00000443770	ENSG00000230006	ANKRD36BP2	pseudogene	ankyrin repeat domain 36B pseudogene 2 [Source:HGNC Symbol;Acc:HGNC:33607]
chr2	97650882	97651823	17	0.000727833	0.000851265	0.44073	intron (ENST00000417561, intron 4 of 20)	948	ENST00000327896	ENSG00000168754	FAM178B	protein_coding	family with sequence similarity 178, member B [Source:HGNC Symbol;Acc:HGNC:28036]
chr2	201577767	201578021	7	2.51464e-05	0.000712483	0.529899	exon (ENST00000452787, exon 3 of 3)	-15755	ENST00000469595	ENSG00000244301	AOX3P	pseudogene	aldehyde oxidase 3, pseudogene [Source:HGNC Symbol;Acc:HGNC:19049]
chr2	109647958	109649472	53	0.000267169	0.000851265	-0.470282	Intergenic	-42887	ENST00000376651	ENSG00000135960	EDAR	protein_coding	ectodysplasin A receptor [Source:HGNC Symbol;Acc:HGNC:2895]
chr2	241386789	241387038	17	0.000173523	0.000851265	0.48214	intron (ENST00000469694, intron 1 of 7)	4046	ENST00000471662	ENSG00000218416	AC110619.2	protein_coding	uncharacterized LOC100130449 [Source:EntrezGene;Acc:100130449]
chr2	134844437	134844647	5	0.000404558	0.000851265	0.458407	Intergenic	-33012	ENST00000468758	ENSG00000152127	MGAT5	protein_coding	mannosyl (alpha-1,6-)-glycoprotein beta-1,6-N-acetyl-glucosaminyltransferase [Source:HGNC Symbol;Acc:HGNC:7049]
chr2	71204036	71205159	31	5.15714e-06	0.000438357	0.563733	promoter-TSS (ENST00000441349)	-912	ENST00000272421	ENSG00000144031	ANKRD53	protein_coding	ankyrin repeat domain 53 [Source:HGNC Symbol;Acc:HGNC:25691]
chr2	159825322	159826314	32	0.000613456	0.000851265	0.445987	intron (ENST00000454300, intron 1 of 24)	635	ENST00000263635	ENSG00000115183	TANC1	protein_coding	tetratricopeptide repeat, ankyrin repeat and coiled-coil containing 1 [Source:HGNC Symbol;Acc:HGNC:29364]
chr2	223521124	223521783	8	0.000737607	0.000851265	0.440316	promoter-TSS (ENST00000281828)	-398	ENST00000281828	ENSG00000116120	FARSB	protein_coding	phenylalanyl-tRNA synthetase, beta subunit [Source:HGNC Symbol;Acc:HGNC:17800]
chr2	7342142	7343034	10	0.000749733	0.000851265	0.439809	Intergenic	-58414	ENST00000606959	ENSG00000272002	RP11-557L19.1	lincRNA	NA
chr2	625697	626659	6	0.000503531	0.000851265	0.451943	Intergenic	44797	ENST00000497508	ENSG00000151353	TMEM18	protein_coding	transmembrane protein 18 [Source:HGNC Symbol;Acc:HGNC:25257]
chr2	120980670	120981669	90	0.000801666	0.000851265	0.437718	promoter-TSS (ENST00000426077)	-186	ENST00000426077	ENSG00000226479	TMEM185B	protein_coding	transmembrane protein 185B [Source:HGNC Symbol;Acc:HGNC:18896]
chr2	205410690	205411524	29	0.000656398	0.000851265	0.443918	intron (ENST00000415947, intron 1 of 3)	384	ENST00000358768	ENSG00000116117	PARD3B	protein_coding	par-3 family cell polarity regulator beta [Source:HGNC Symbol;Acc:HGNC:14446]
chr2	20251903	20252310	8	0.000271097	0.000851265	0.469872	promoter-TSS (ENST00000175091)	212	ENST00000452342	ENSG00000223734	RP11-644K8.1	antisense	NA
chr2	97073450	97073713	5	0.00081493	0.000851265	0.437203	Intergenic	43364	ENST00000435349	ENSG00000121152	NCAPH	protein_coding	non-SMC condensin I complex, subunit H [Source:HGNC Symbol;Acc:HGNC:1112]
chr2	88316411	88317401	36	0.000725821	0.000851265	0.440816	promoter-TSS (ENST00000410792)	-840	ENST00000410792	ENSG00000222724	RNU2-63P	snRNA	RNA, U2 small nuclear 63, pseudogene [Source:HGNC Symbol;Acc:HGNC:48556]
chr2	3775712	3776095	12	0.00078207	0.000851265	0.438493	intron (ENST00000537457, intron 2 of 7)	2368	ENST00000537457	ENSG00000214866	DCDC2C	protein_coding	doublecortin domain containing 2C [Source:HGNC Symbol;Acc:HGNC:32696]
chr2	128221129	128221168	5	1.92217e-05	0.000712483	-0.535941	promoter-TSS (ENST00000596439)	-69	ENST00000596439	ENSG00000231731	AC010976.2	antisense	NA
chr2	12146179	12146726	5	0.000761607	0.000851265	0.43932	promoter-TSS (ENST00000412294)	-789	ENST00000451644	ENSG00000224184	AC096559.1	lincRNA	MIR3681 host gene [Source:HGNC Symbol;Acc:HGNC:52001]
chr2	64870490	64870653	11	0.000138159	0.000851265	0.488211	intron (ENST00000476805, intron 1 of 1)	-1174	ENST00000439964	ENSG00000226756	AC007365.3	lincRNA	NA
chr2	100210409	100210767	20	0.000804693	0.000851265	0.4376	exon (ENST00000317233, exon 14 of 24)	-15756	ENST00000445815	ENSG00000144218	AFF3	protein_coding	AF4/FMR2 family, member 3 [Source:HGNC Symbol;Acc:HGNC:6473]
chr2	37893208	37893314	5	0.000821221	0.000851265	-0.436962	intron (ENST00000453555, intron 3 of 3)	6073	ENST00000295324	ENSG00000163171	CDC42EP3	protein_coding	CDC42 effector protein (Rho GTPase binding) 3 [Source:HGNC Symbol;Acc:HGNC:16943]
chr2	69404734	69404962	11	9.87853e-05	0.000851265	-0.496919	intron (ENST00000303714, intron 14 of 17)	4287	ENST00000516041	ENSG00000251850	RNA5SP96	rRNA	RNA, 5S ribosomal pseudogene 96 [Source:HGNC Symbol;Acc:HGNC:42894]
chr2	11163968	11164731	32	0.00079203	0.000851265	0.438097	Intergenic	-77918	ENST00000437876	ENSG00000226080	RP11-345J13.1	pseudogene	NA
chr2	86564545	86565507	82	0.000718986	0.000851265	0.44111	promoter-TSS (ENST00000540790)	180	ENST00000538924	ENSG00000068615	REEP1	protein_coding	receptor accessory protein 1 [Source:HGNC Symbol;Acc:HGNC:25786]
chr2	128991530	128991647	5	0.0008065	0.000851265	0.43753	Intergenic	16427	ENST00000416102	ENSG00000238180	AC017079.4	pseudogene	NA
chr2	36635459	36635634	6	0.000488783	0.000851265	0.452829	intron (ENST00000280527, intron 2 of 16)	30047	ENST00000497236	ENSG00000150938	CRIM1	protein_coding	cysteine rich transmembrane BMP regulator 1 (chordin-like) [Source:HGNC Symbol;Acc:HGNC:2359]
chr2	220434528	220435977	52	0.000285252	0.000851265	0.468439	TTS (ENST00000491370)	208	ENST00000465149	ENSG00000124006	OBSL1	protein_coding	obscurin-like 1 [Source:HGNC Symbol;Acc:HGNC:29092]
chr2	121433109	121433430	17	0.000726682	0.000851265	0.44078	Intergenic	24421	ENST00000364136	ENSG00000201006	Y_RNA	misc_RNA	Y RNA [Source:RFAM;Acc:RF00019]
chr2	237477170	237479015	37	0.000501063	0.000851265	0.45209	promoter-TSS (ENST00000272928)	-191	ENST00000272928	ENSG00000144476	ACKR3	protein_coding	atypical chemokine receptor 3 [Source:HGNC Symbol;Acc:HGNC:23692]
chr2	232649858	232650838	7	0.000745047	0.000851265	0.440005	promoter-TSS (ENST00000450501)	634	ENST00000428104	ENSG00000156973	PDE6D	protein_coding	phosphodiesterase 6D, cGMP-specific, rod, delta [Source:HGNC Symbol;Acc:HGNC:8788]
chr2	88354885	88355831	86	0.000787783	0.000851265	0.438265	promoter-TSS (ENST00000347055)	-110	ENST00000347055	ENSG00000172086	KRCC1	protein_coding	lysine-rich coiled-coil 1 [Source:HGNC Symbol;Acc:HGNC:28039]
chr2	173792437	173792983	8	0.000642226	0.000851265	0.444587	promoter-TSS (ENST00000466030)	-170	ENST00000466030	ENSG00000091428	RAPGEF4	protein_coding	Rap guanine nucleotide exchange factor (GEF) 4 [Source:HGNC Symbol;Acc:HGNC:16626]
chr2	242812605	242813659	20	0.000377031	0.000851265	0.460458	intron (ENST00000343216, intron 1 of 1)	1251	ENST00000343216	ENSG00000188011	CXXC11	protein_coding	receptor (chemosensory) transporter protein 5 (putative) [Source:HGNC Symbol;Acc:HGNC:26585]
chr2	97001822	97002040	12	0.000557989	0.000851265	0.44886	intron (ENST00000427946, intron 1 of 16)	375	ENST00000455200	ENSG00000121152	NCAPH	protein_coding	non-SMC condensin I complex, subunit H [Source:HGNC Symbol;Acc:HGNC:1112]
chr2	170684608	170685053	6	0.000747516	0.000851265	0.439902	intron (ENST00000418381, intron 1 of 38)	813	ENST00000418381	ENSG00000144357	UBR3	protein_coding	ubiquitin protein ligase E3 component n-recognin 3 (putative) [Source:HGNC Symbol;Acc:HGNC:30467]
chr2	239148691	239149804	53	0.00143607	0.00145316	0.418862	promoter-TSS (ENST00000450098)	55	ENST00000436051	ENSG00000144485	HES6	protein_coding	hes family bHLH transcription factor 6 [Source:HGNC Symbol;Acc:HGNC:18254]
chr2	182546036	182546600	10	0.000561728	0.000851265	0.448659	promoter-TSS (ENST00000295108)	-715	ENST00000295108	ENSG00000162992	NEUROD1	protein_coding	neuronal differentiation 1 [Source:HGNC Symbol;Acc:HGNC:7762]
chr2	7571576	7572673	19	0.000190718	0.000851265	0.479585	intron (ENST00000435062, intron 5 of 6)	2071	ENST00000457568	ENSG00000229727	AC013460.1	processed_transcript	NA
chr2	65610154	65610376	14	0.000581631	0.000851265	0.447605	intron (ENST00000440972, intron 2 of 3)	-2446	ENST00000419244	ENSG00000232693	AC012370.2	sense_intronic	NA
chr2	207025351	207025477	6	0.000778432	0.000851265	0.438638	exon (ENST00000415904, exon 2 of 4)	756	ENST00000455150	ENSG00000114942	EEF1B2	protein_coding	eukaryotic translation elongation factor 1 beta 2 [Source:HGNC Symbol;Acc:HGNC:3208]
chr2	32583203	32583773	15	0.000636217	0.000851265	0.444874	intron (ENST00000421745, intron 1 of 73)	1392	ENST00000421745	ENSG00000115760	BIRC6	protein_coding	baculoviral IAP repeat containing 6 [Source:HGNC Symbol;Acc:HGNC:13516]
chr2	128617311	128617973	10	0.000629321	0.000851265	0.445208	Intergenic	-1911	ENST00000272645	ENSG00000144231	POLR2D	protein_coding	polymerase (RNA) II (DNA directed) polypeptide D [Source:HGNC Symbol;Acc:HGNC:9191]
chr3	149095931	149097068	9	0.000187814	0.000797064	0.480001	promoter-TSS (ENST00000305366)	494	ENST00000484046	ENSG00000240541	TM4SF1-AS1	antisense	TM4SF1 antisense RNA 1 [Source:HGNC Symbol;Acc:HGNC:40587]
chr3	127348027	127349228	64	0.00200443	0.00200443	0.407515	intron (ENST00000342480, intron 1 of 7)	604	ENST00000342480	ENSG00000114631	PODXL2	protein_coding	podocalyxin-like 2 [Source:HGNC Symbol;Acc:HGNC:17936]
chr3	49695008	49696053	13	0.000886706	0.000947254	0.434542	exon (ENST00000296452, exon 5 of 12)	15069	ENST00000467456	ENSG00000164061	BSN	protein_coding	bassoon presynaptic cytomatrix protein [Source:HGNC Symbol;Acc:HGNC:1117]
chr3	127316928	127317923	71	0.000558364	0.000947254	0.44884	promoter-TSS (ENST00000480910)	173	ENST00000474964	ENSG00000073111	MCM2	protein_coding	minichromosome maintenance complex component 2 [Source:HGNC Symbol;Acc:HGNC:6944]
chr3	49055215	49056420	57	0.000336803	0.000947254	0.463712	promoter-TSS (ENST00000467457)	179	ENST00000420952	ENSG00000178149	DALRD3	protein_coding	DALR anticodon binding domain containing 3 [Source:HGNC Symbol;Acc:HGNC:25536]
chr3	185270277	185271312	7	0.00150777	0.00153333	0.417231	promoter-TSS (ENST00000429510)	-394	ENST00000296252	ENSG00000163898	LIPH	protein_coding	lipase, member H [Source:HGNC Symbol;Acc:HGNC:18483]
chr3	172872056	172872433	5	0.000833833	0.000947254	0.436483	intron (ENST00000447709, intron 1 of 4)	718	ENST00000447709	ENSG00000237473	RP11-324C10.1	lincRNA	NA
chr3	185960354	185960502	8	4.29054e-08	2.57432e-06	0.645262	promoter-TSS (ENST00000490452)	-2	ENST00000490452	ENSG00000058866	DGKG	protein_coding	diacylglycerol kinase, gamma 90kDa [Source:HGNC Symbol;Acc:HGNC:2853]
chr3	64210991	64211994	15	8.62375e-05	0.000646781	0.500372	promoter-TSS (ENST00000295902)	-362	ENST00000295902	ENSG00000163637	PRICKLE2	protein_coding	prickle homolog 2 [Source:HGNC Symbol;Acc:HGNC:20340]
chr3	126137633	126138615	5	0.000383028	0.000947254	0.46	promoter-TSS (ENST00000507830)	-485	ENST00000507830	ENSG00000163885	CCDC37	protein_coding	cilia and flagella associated protein 100 [Source:HGNC Symbol;Acc:HGNC:26842]
chr3	183745034	183745252	5	0.00021255	0.000797064	0.476626	exon (ENST00000419025, exon 1 of 1)	401	ENST00000419025	ENSG00000223529	EEF1A1P8	pseudogene	eukaryotic translation elongation factor 1 alpha 1 pseudogene 8 [Source:HGNC Symbol;Acc:HGNC:3203]
chr3	49940979	49942134	49	0.000876403	0.000947254	0.434912	promoter-TSS (ENST00000493535)	137	ENST00000419183	ENSG00000228008	CTD-2330K9.3	protein_coding	NA
chr3	3168049	3169105	72	0.000452083	0.000947254	0.455144	promoter-TSS (ENST00000420393)	-23	ENST00000251607	ENSG00000072756	TRNT1	protein_coding	tRNA nucleotidyl transferase, CCA-adding, 1 [Source:HGNC Symbol;Acc:HGNC:17341]
chr3	12801112	12801848	7	0.000746175	0.000947254	0.439957	promoter-TSS (ENST00000435218)	-442	ENST00000314124	ENSG00000088726	TMEM40	protein_coding	transmembrane protein 40 [Source:HGNC Symbol;Acc:HGNC:25620]
chr3	52312916	52313923	15	0.000594385	0.000947254	0.446947	promoter-TSS (ENST00000296490)	-761	ENST00000296490	ENSG00000164091	WDR82	protein_coding	WD repeat domain 82 [Source:HGNC Symbol;Acc:HGNC:28826]
chr3	195162127	195163000	24	0.000118485	0.00066683	0.492232	TTS (ENST00000490224)	441	ENST00000481463	ENSG00000114331	ACAP2	protein_coding	ArfGAP with coiled-coil, ankyrin repeat and PH domains 2 [Source:HGNC Symbol;Acc:HGNC:16469]
chr3	58562985	58563907	22	0.000106476	0.00066683	0.494996	promoter-TSS (ENST00000464064)	45	ENST00000360997	ENSG00000168309	FAM107A	protein_coding	family with sequence similarity 107, member A [Source:HGNC Symbol;Acc:HGNC:30827]
chr3	100052640	100054040	91	1.29131e-06	3.87394e-05	0.590144	promoter-TSS (ENST00000478856)	-205	ENST00000394140	ENSG00000114021	NIT2	protein_coding	nitrilase family, member 2 [Source:HGNC Symbol;Acc:HGNC:29878]
chr3	39425711	39426200	42	0.000769804	0.000947254	0.438986	intron (ENST00000273158, intron 1 of 6)	1076	ENST00000431510	ENSG00000144659	SLC25A38	protein_coding	solute carrier family 25, member 38 [Source:HGNC Symbol;Acc:HGNC:26054]
chr3	169529643	169530641	52	0.000598279	0.000947254	0.446749	intron (ENST00000522830, intron 1 of 10)	160	ENST00000524054	ENSG00000171757	LRRC34	protein_coding	leucine rich repeat containing 34 [Source:HGNC Symbol;Acc:HGNC:28408]
chr3	194014791	194014823	5	0.000420352	0.000947254	0.457286	intron (ENST00000456816, intron 3 of 3)	9013	ENST00000397644	ENSG00000214145	LINC00887	lincRNA	long intergenic non-protein coding RNA 887 [Source:HGNC Symbol;Acc:HGNC:48574]
chr3	9542004	9542186	12	7.35049e-05	0.000630042	0.504379	promoter-TSS (ENST00000602693)	-842	ENST00000602693	ENSG00000269975	RP11-58B17.2	lincRNA	NA
chr3	52310724	52311722	7	7.09014e-05	0.000630042	0.505275	intron (ENST00000463624, intron 2 of 5)	1114	ENST00000469000	ENSG00000164091	WDR82	protein_coding	WD repeat domain 82 [Source:HGNC Symbol;Acc:HGNC:28826]
chr3	61237217	61237940	13	0.000896085	0.000947254	0.434208	promoter-TSS (ENST00000476844)	-446	ENST00000468189	ENSG00000189283	FHIT	protein_coding	fragile histidine triad [Source:HGNC Symbol;Acc:HGNC:3701]
chr3	4909444	4910444	48	0.000847568	0.000947254	0.435968	intron (ENST00000441894, intron 2 of 3)	10442	ENST00000459040	ENSG00000239126	snoU13	snoRNA	NA
chr3	23958974	23960365	47	0.000178745	0.000797064	0.48134	exon (ENST00000465786, exon 2 of 2)	332	ENST00000436146	ENSG00000174748	RPL15	protein_coding	ribosomal protein L15 [Source:HGNC Symbol;Acc:HGNC:10306]
chr3	186503387	186504218	11	0.000122252	0.00066683	0.491417	promoter-TSS (ENST00000363548)	19	ENST00000492144	ENSG00000156976	EIF4A2	protein_coding	eukaryotic translation initiation factor 4A2 [Source:HGNC Symbol;Acc:HGNC:3284]
chr3	185255165	185255273	5	6.44704e-05	0.000630042	0.507626	intron (ENST00000296252, intron 1 of 9)	-3771	ENST00000452897	ENSG00000163898	LIPH	protein_coding	lipase, member H [Source:HGNC Symbol;Acc:HGNC:18483]
chr3	143566707	143567579	17	3.59e-05	0.000630042	0.521684	exon (ENST00000316549, exon 1 of 16)	157	ENST00000474151	ENSG00000181804	SLC9A9	protein_coding	solute carrier family 9, subfamily A (NHE9, cation proton antiporter 9), member 9 [Source:HGNC Symbol;Acc:HGNC:20653]
chr3	32668154	32668435	17	0.000527863	0.000947254	-0.45053	Intergenic	-4901	ENST00000447449	ENSG00000231552	IGBP1P3	pseudogene	immunoglobulin (CD79A) binding protein 1 pseudogene 3 [Source:HGNC Symbol;Acc:HGNC:43612]
chr3	49450026	49450293	14	0.000899891	0.000947254	0.434074	promoter-TSS (ENST00000418115)	271	ENST00000265538	ENSG00000067560	RHOA	protein_coding	ras homolog family member A [Source:HGNC Symbol;Acc:HGNC:667]
chr3	32148346	32149153	51	0.000868497	0.000947254	0.435198	intron (ENST00000431009, intron 1 of 4)	559	ENST00000431009	ENSG00000152642	GPD1L	protein_coding	glycerol-3-phosphate dehydrogenase 1-like [Source:HGNC Symbol;Acc:HGNC:28956]
chr3	39221962	39222754	57	0.000774714	0.000947254	0.438788	Intergenic	11727	ENST00000340369	ENSG00000168334	XIRP1	protein_coding	xin actin binding repeat containing 1 [Source:HGNC Symbol;Acc:HGNC:14301]
chr3	184243681	184243859	13	0.000667319	0.000947254	0.443411	intron (ENST00000444495, intron 15 of 15)	20869	ENST00000451348	ENSG00000227509	EIF2B5-IT1	sense_intronic	EIF2B5 intronic transcript 1 [Source:HGNC Symbol;Acc:HGNC:41330]
chr3	72496742	72496967	12	0.000875577	0.000947254	0.434941	promoter-TSS (ENST00000477973)	-786	ENST00000477973	ENSG00000163602	RYBP	protein_coding	RING1 and YY1 binding protein [Source:HGNC Symbol;Acc:HGNC:10480]
chr3	37495070	37495806	11	0.000150759	0.000753797	0.485901	intron (ENST00000264741, intron 1 of 27)	1828	ENST00000264741	ENSG00000144668	ITGA9	protein_coding	integrin, alpha 9 [Source:HGNC Symbol;Acc:HGNC:6145]
chr3	15900612	15901598	6	0.000832299	0.000947254	0.436541	promoter-TSS (ENST00000412318)	-129	ENST00000439830	ENSG00000206560	ANKRD28	protein_coding	ankyrin repeat domain 28 [Source:HGNC Symbol;Acc:HGNC:29024]
chr3	53855125	53856050	6	0.000783088	0.000947254	0.438452	intron (ENST00000315251, intron 5 of 8)	23056	ENST00000481668	ENSG00000016391	CHDH	protein_coding	choline dehydrogenase [Source:HGNC Symbol;Acc:HGNC:24288]
chr3	38691452	38691670	16	0.000501915	0.000947254	0.452039	promoter-TSS (ENST00000443581)	-397	ENST00000451551	ENSG00000183873	SCN5A	protein_coding	sodium channel, voltage gated, type V alpha subunit [Source:HGNC Symbol;Acc:HGNC:10593]
chr3	195384888	195385947	60	0.000326851	0.000947254	0.464571	promoter-TSS (ENST00000423600)	451	ENST00000455183	ENSG00000215837	SDHAP2	pseudogene	succinate dehydrogenase complex, subunit A, flavoprotein pseudogene 2 [Source:HGNC Symbol;Acc:HGNC:27408]
chr3	63428234	63428907	11	0.000557145	0.000947254	0.448906	promoter-TSS (ENST00000478744)	-182	ENST00000467934	ENSG00000163630	SYNPR	protein_coding	synaptoporin [Source:HGNC Symbol;Acc:HGNC:16507]
chr3	156544115	156544729	38	0.000813319	0.000947254	0.437265	promoter-TSS (ENST00000485017)	-49	ENST00000485017	ENSG00000197980	LEKR1	protein_coding	leucine, glutamate and lysine rich 1 [Source:HGNC Symbol;Acc:HGNC:33765]
chr3	134092519	134093539	45	5.12844e-05	0.000630042	0.513205	promoter-TSS (ENST00000515172)	67	ENST00000502491	ENSG00000114019	AMOTL2	protein_coding	angiomotin like 2 [Source:HGNC Symbol;Acc:HGNC:17812]
chr3	112929925	112931033	74	0.000480527	0.000947254	0.453336	promoter-TSS (ENST00000498710)	67	ENST00000485230	ENSG00000144857	BOC	protein_coding	BOC cell adhesion associated, oncogene regulated [Source:HGNC Symbol;Acc:HGNC:17173]
chr3	45017811	45018909	34	0.00115792	0.00119785	0.425966	promoter-TSS (ENST00000424952)	-224	ENST00000498168	ENSG00000075914	EXOSC7	protein_coding	exosome component 7 [Source:HGNC Symbol;Acc:HGNC:28112]
chr3	152769773	152769928	5	0.000462804	0.000947254	0.454451	Intergenic	-15216	ENST00000476476	ENSG00000241810	HMGN2P13	pseudogene	high mobility group nucleosomal binding domain 2 pseudogene 13 [Source:HGNC Symbol;Acc:HGNC:33557]
chr3	133943020	133943597	10	0.000828302	0.000947254	0.436692	intron (ENST00000460933, intron 1 of 14)	-16940	ENST00000464879	ENSG00000163785	RYK	protein_coding	receptor-like tyrosine kinase [Source:HGNC Symbol;Acc:HGNC:10481]
chr3	193849227	193850159	13	0.000862406	0.000947254	0.43542	promoter-TSS (ENST00000418353)	-703	ENST00000418353	ENSG00000232874	RP11-135A1.2	antisense	NA
chr3	128722563	128723528	22	0.000891567	0.000947254	0.434368	intron (ENST00000480450, intron 2 of 7)	-1513	ENST00000510149	ENSG00000114656	KIAA1257	protein_coding	KIAA1257 [Source:HGNC Symbol;Acc:HGNC:29231]
chr3	114958643	114958734	5	0.000519449	0.000947254	0.451012	Intergenic	-11354	ENST00000459855	ENSG00000242880	RP11-190P13.2	lincRNA	NA
chr3	48470161	48471233	22	0.000259177	0.000863922	0.471132	exon (ENST00000466353, exon 1 of 4)	175	ENST00000358459	ENSG00000164050	PLXNB1	protein_coding	plexin B1 [Source:HGNC Symbol;Acc:HGNC:9103]
chr3	180631141	180631225	5	0.000632204	0.000947254	0.445068	intron (ENST00000491062, intron 1 of 13)	710	ENST00000484958	ENSG00000114416	FXR1	protein_coding	fragile X mental retardation, autosomal homolog 1 [Source:HGNC Symbol;Acc:HGNC:4023]
chr3	128200769	128200855	7	0.000827004	0.000947254	0.436741	exon (ENST00000489987, exon 1 of 2)	109	ENST00000489987	ENSG00000179348	GATA2	protein_coding	GATA binding protein 2 [Source:HGNC Symbol;Acc:HGNC:4171]
chr3	42631644	42632488	38	0.000737007	0.000947254	0.440342	promoter-TSS (ENST00000011691)	-232	ENST00000011691	ENSG00000008324	SS18L2	protein_coding	synovial sarcoma translocation gene on chromosome 18-like 2 [Source:HGNC Symbol;Acc:HGNC:15593]
chr3	119896024	119896269	5	0.000366455	0.000947254	0.461282	intron (ENST00000495912, intron 2 of 3)	-33020	ENST00000383994	ENSG00000206721	Y_RNA	misc_RNA	Y RNA [Source:RFAM;Acc:RF00019]
chr3	13034691	13036303	54	0.000201524	0.000797064	0.478084	intron (ENST00000429247, intron 1 of 13)	1129	ENST00000473088	ENSG00000144711	IQSEC1	protein_coding	IQ motif and Sec7 domain 1 [Source:HGNC Symbol;Acc:HGNC:29112]
chr3	155462897	155463900	31	0.000460334	0.000947254	0.454609	promoter-TSS (ENST00000460012)	-543	ENST00000460012	ENSG00000114805	PLCH1	protein_coding	phospholipase C, eta 1 [Source:HGNC Symbol;Acc:HGNC:29185]
chr3	30646532	30647403	6	0.000728966	0.000947254	0.440682	Intergenic	-1026	ENST00000295754	ENSG00000163513	TGFBR2	protein_coding	transforming growth factor, beta receptor II (70/80kDa) [Source:HGNC Symbol;Acc:HGNC:11773]
chr3	127872809	127873175	9	0.000540219	0.000947254	0.449835	promoter-TSS (ENST00000464873)	-235	ENST00000464873	ENSG00000175792	RUVBL1	protein_coding	RuvB-like AAA ATPase 1 [Source:HGNC Symbol;Acc:HGNC:10474]
chr3	15247911	15248554	25	0.000241357	0.000851848	0.473118	promoter-TSS (ENST00000446690)	483	ENST00000253693	ENSG00000131375	CAPN7	protein_coding	calpain 7 [Source:HGNC Symbol;Acc:HGNC:1484]
chr4	77355817	77356507	9	0.00018345	0.000589921	0.480638	promoter-TSS (ENST00000296043)	-91	ENST00000296043	ENSG00000138771	SHROOM3	protein_coding	shroom family member 3 [Source:HGNC Symbol;Acc:HGNC:30422]
chr4	2538849	2539530	60	0.000259283	0.000589921	0.471121	intron (ENST00000508235, intron 3 of 4)	24986	ENST00000508235	ENSG00000063978	RNF4	protein_coding	ring finger protein 4 [Source:HGNC Symbol;Acc:HGNC:10067]
chr4	111118298	111119316	26	0.000358807	0.000589921	0.461891	TTS (ENST00000513003)	715	ENST00000513003	ENSG00000170522	ELOVL6	protein_coding	ELOVL fatty acid elongase 6 [Source:HGNC Symbol;Acc:HGNC:15829]
chr4	8436248	8436317	5	0.000347959	0.000589921	0.462776	intron (ENST00000356406, intron 1 of 17)	-1584	ENST00000532937	ENSG00000155275	TRMT44	protein_coding	tRNA methyltransferase 44 homolog (S. cerevisiae) [Source:HGNC Symbol;Acc:HGNC:26653]
chr4	53579146	53579355	11	0.000361753	0.000589921	0.461655	promoter-TSS (ENST00000391286)	-165	ENST00000391286	ENSG00000212588	SNORA26	snoRNA	small nucleolar RNA, H/ACA box 26 [Source:HGNC Symbol;Acc:HGNC:32616]
chr4	141445697	141445854	7	0.00041151	0.000589921	0.457908	exon (ENST00000503541, exon 1 of 2)	186	ENST00000502397	ENSG00000179387	ELMOD2	protein_coding	ELMO/CED-12 domain containing 2 [Source:HGNC Symbol;Acc:HGNC:28111]
chr4	3726292	3726979	33	0.000494721	0.000589921	0.45247	Intergenic	38481	ENST00000511928	ENSG00000250986	AC141928.1	lincRNA	NA
chr4	146601437	146602213	5	0.000302703	0.000589921	0.466758	intron (ENST00000511965, intron 1 of 5)	348	ENST00000511965	ENSG00000237136	C4orf51	protein_coding	chromosome 4 open reading frame 51 [Source:HGNC Symbol;Acc:HGNC:37264]
chr4	184826990	184827620	45	0.000470281	0.000589921	0.453976	5' UTR (ENST00000308497, exon 1 of 4)	796	ENST00000308497	ENSG00000173320	STOX2	protein_coding	storkhead box 2 [Source:HGNC Symbol;Acc:HGNC:25450]
chr4	8207018	8207407	18	0.000427835	0.000589921	-0.456768	TTS (ENST00000504822)	3835	ENST00000503284	ENSG00000125089	SH3TC1	protein_coding	SH3 domain and tetratricopeptide repeats 1 [Source:HGNC Symbol;Acc:HGNC:26009]
chr4	81109917	81111393	41	0.000691887	0.000763462	0.442297	intron (ENST00000515013, intron 1 of 9)	668	ENST00000503589	ENSG00000248719	RP11-377G16.2	antisense	NA
chr4	40058917	40060004	27	0.00101532	0.00104808	0.43022	promoter-TSS (ENST00000381811)	-642	ENST00000381811	ENSG00000205794	RP11-333E13.4	pseudogene	NA
chr4	113970975	113971363	8	0.000259331	0.000589921	0.471116	intron (ENST00000357077, intron 1 of 45)	284	ENST00000264366	ENSG00000145362	ANK2	protein_coding	ankyrin 2, neuronal [Source:HGNC Symbol;Acc:HGNC:493]
chr4	10116542	10118377	72	0.000983263	0.00104808	0.431249	promoter-TSS (ENST00000411154)	48	ENST00000411154	ENSG00000223086	RNA5SP155	rRNA	RNA, 5S ribosomal pseudogene 155 [Source:HGNC Symbol;Acc:HGNC:43055]
chr4	792990	793144	8	6.45272e-05	0.000589921	0.507605	intron (ENST00000304062, intron 2 of 3)	5629	ENST00000504062	ENSG00000168993	CPLX1	protein_coding	complexin 1 [Source:HGNC Symbol;Acc:HGNC:2309]
chr4	9604928	9605865	10	0.00038621	0.000589921	0.459759	Intergenic	-3346	ENST00000459267	ENSG00000265901	AC097493.1	miRNA	NA
chr4	670621	671791	12	6.35608e-05	0.000589921	0.507976	promoter-TSS (ENST00000400159)	-505	ENST00000400159	ENSG00000215375	MYL5	protein_coding	myosin, light chain 5, regulatory [Source:HGNC Symbol;Acc:HGNC:7586]
chr4	31998095	31999327	25	0.000595227	0.000680259	-0.446904	promoter-TSS (ENST00000513211)	-308	ENST00000513211	ENSG00000251129	RP11-734I18.1	lincRNA	NA
chr4	9512354	9512699	13	0.00034416	0.000589921	0.463092	Intergenic	-2027	ENST00000511021	ENSG00000249866	OR7E83P	pseudogene	olfactory receptor, family 7, subfamily E, member 83 pseudogene [Source:HGNC Symbol;Acc:HGNC:14688]
chr4	141172790	141173810	14	0.000196871	0.000589921	0.478721	Intergenic	-5140	ENST00000394205	ENSG00000153130	SCOC	protein_coding	short coiled-coil protein [Source:HGNC Symbol;Acc:HGNC:20335]
chr4	139773100	139773435	11	0.000441692	0.000589921	0.45583	intron (ENST00000507038, intron 1 of 2)	-30649	ENST00000505607	ENSG00000250195	RP11-371F15.3	antisense	NA
chr4	1804549	1805592	19	0.000233429	0.000589921	0.474044	TTS (ENST00000474521)	-1148	ENST00000469068	ENSG00000068078	FGFR3	protein_coding	fibroblast growth factor receptor 3 [Source:HGNC Symbol;Acc:HGNC:3690]
chr4	187985442	187985514	8	0.000291088	0.000589921	-0.467867	Intergenic	4225	ENST00000507776	ENSG00000250971	RP11-696F12.1	lincRNA	NA
chr4	184642497	184643039	22	0.000441095	0.000589921	-0.45587	Intergenic	15684	ENST00000515930	ENSG00000251739	RNU6-1053P	snRNA	RNA, U6 small nuclear 1053, pseudogene [Source:HGNC Symbol;Acc:HGNC:48016]
chr4	4168499	4168910	17	8.88331e-05	0.000589921	0.499622	Intergenic	8260	ENST00000503910	ENSG00000249844	OR7E43P	pseudogene	olfactory receptor, family 7, subfamily E, member 43 pseudogene [Source:HGNC Symbol;Acc:HGNC:8417]
chr4	184580941	184581389	12	0.000497746	0.000589921	0.452288	promoter-TSS (ENST00000327570)	636	ENST00000505676	ENSG00000168538	TRAPPC11	protein_coding	trafficking protein particle complex 11 [Source:HGNC Symbol;Acc:HGNC:25751]
chr4	70860684	70861542	5	0.000443618	0.000589921	0.455702	promoter-TSS (ENST00000507211)	-534	ENST00000246895	ENSG00000126549	STATH	protein_coding	statherin [Source:HGNC Symbol;Acc:HGNC:11369]
chr4	113206997	113208412	41	0.00138949	0.00138949	0.419961	promoter-TSS (ENST00000361717)	-646	ENST00000361717	ENSG00000145365	TIFA	protein_coding	TRAF-interacting protein with forkhead-associated domain [Source:HGNC Symbol;Acc:HGNC:19075]
chr4	41216749	41217756	14	0.000106531	0.000589921	0.494983	promoter-TSS (ENST00000509446)	-618	ENST00000295974	ENSG00000163697	APBB2	protein_coding	amyloid beta (A4) precursor protein-binding, family B, member 2 [Source:HGNC Symbol;Acc:HGNC:582]
chr4	170541668	170542289	32	0.000414987	0.000589921	0.457662	promoter-TSS (ENST00000504131)	-9	ENST00000504131	ENSG00000109572	CLCN3	protein_coding	chloride channel, voltage-sensitive 3 [Source:HGNC Symbol;Acc:HGNC:2021]
chr4	55143235	55144066	18	0.000128621	0.000589921	0.49009	exon (ENST00000509490, exon 13 of 18)	308	ENST00000507536	ENSG00000134853	PDGFRA	protein_coding	platelet-derived growth factor receptor, alpha polypeptide [Source:HGNC Symbol;Acc:HGNC:8803]
chr4	1212420	1212570	10	0.000199048	0.000589921	0.478422	intron (ENST00000504092, intron 1 of 5)	-2300	ENST00000511907	ENSG00000159692	CTBP1	protein_coding	C-terminal binding protein 1 [Source:HGNC Symbol;Acc:HGNC:2494]
chr5	510377	510492	12	0.000527713	0.000574913	0.450539	intron (ENST00000514375, intron 1 of 16)	14010	ENST00000514375	ENSG00000066230	SLC9A3	protein_coding	solute carrier family 9, subfamily A (NHE3, cation proton antiporter 3), member 3 [Source:HGNC Symbol;Acc:HGNC:11073]
chr5	105752966	105753095	12	7.13702e-06	0.000164151	-0.557132	promoter-TSS (ENST00000509159)	-89	ENST00000509159	ENSG00000251204	CTC-278L1.1	pseudogene	NA
chr5	252752	253039	7	0.000537419	0.000574913	0.449992	TTS (ENST00000505555)	1440	ENST00000507522	ENSG00000073578	SDHA	protein_coding	succinate dehydrogenase complex, subunit A, flavoprotein (Fp) [Source:HGNC Symbol;Acc:HGNC:10680]
chr5	73331479	73331731	6	9.41843e-05	0.000570596	0.498136	Intergenic	67436	ENST00000511395	ENSG00000248474	CTD-2292M14.1	lincRNA	NA
chr5	133561871	133563231	77	0.000354218	0.000574913	0.462263	promoter-TSS (ENST00000231504)	450	ENST00000602919	ENSG00000270177	CTD-2410N18.3	lincRNA	NA
chr5	179232455	179233573	29	0.000326159	0.000574913	0.464632	promoter-TSS (ENST00000506042)	291	ENST00000520019	ENSG00000161013	MGAT4B	protein_coding	mannosyl (alpha-1,3-)-glycoprotein beta-1,4-N-acetylglucosaminyltransferase, isozyme B [Source:HGNC Symbol;Acc:HGNC:7048]
chr5	74161124	74162187	43	9.89795e-05	0.000570596	0.496869	promoter-TSS (ENST00000606270)	-62	ENST00000606270	ENSG00000271714	CTD-2377O17.1	antisense	NA
chr5	783064	784483	55	0.000475329	0.000574913	0.453659	intron (ENST00000424784, intron 13 of 14)	-14728	ENST00000506203	ENSG00000249908	CTD-2589H19.4	pseudogene	bromodomain containing 9 pseudogene 2 [Source:HGNC Symbol;Acc:HGNC:51446]
chr5	180611369	180611441	6	0.000532642	0.000574913	0.45026	Intergenic	7447	ENST00000513771	ENSG00000248473	CTC-338M12.2	lincRNA	NA
chr5	91861	92190	28	0.000403354	0.000574913	0.458494	promoter-TSS (ENST00000512035)	-240	ENST00000512035	ENSG00000249430	CTD-2231H16.1	lincRNA	NA
chr5	174872228	174872448	14	0.000567329	0.000579936	0.448359	Intergenic	-1127	ENST00000393752	ENSG00000184845	DRD1	protein_coding	dopamine receptor D1 [Source:HGNC Symbol;Acc:HGNC:3020]
chr5	143009624	143009880	5	9.23799e-05	0.000570596	0.498628	intron (ENST00000503323, intron 1 of 4)	24559	ENST00000503323	ENSG00000249881	CTB-57H20.1	sense_overlapping	NA
chr5	170815544	170816542	23	0.000295624	0.000574913	0.467429	intron (ENST00000521672, intron 1 of 5)	-1055	ENST00000521260	ENSG00000181163	NPM1	protein_coding	nucleophosmin (nucleolar phosphoprotein B23, numatrin) [Source:HGNC Symbol;Acc:HGNC:7910]
chr5	33441188	33441964	8	0.000380198	0.000574913	0.460215	promoter-TSS (ENST00000507251)	89	ENST00000506040	ENSG00000113407	TARS	protein_coding	threonyl-tRNA synthetase [Source:HGNC Symbol;Acc:HGNC:11572]
chr5	169308444	169308634	6	0.000239156	0.000574913	-0.473372	intron (ENST00000377365, intron 2 of 3)	98913	ENST00000523970	ENSG00000204767	FAM196B	protein_coding	family with sequence similarity 196, member B [Source:HGNC Symbol;Acc:HGNC:37271]
chr5	176797834	176798059	22	4.6601e-07	2.14365e-05	0.607982	promoter-TSS (ENST00000509289)	-120	ENST00000509289	ENSG00000169220	RGS14	protein_coding	regulator of G-protein signaling 14 [Source:HGNC Symbol;Acc:HGNC:9996]
chr5	74349662	74350815	44	0.000430605	0.000574913	0.456578	Intergenic	-1571	ENST00000506086	ENSG00000250889	RP11-229C3.2	lincRNA	long intergenic non-protein coding RNA 1336 [Source:HGNC Symbol;Acc:HGNC:50543]
chr5	1316116	1316786	27	0.000417087	0.000574913	0.457514	Intergenic	5493	ENST00000515719	ENSG00000049656	CLPTM1L	protein_coding	CLPTM1-like [Source:HGNC Symbol;Acc:HGNC:24308]
chr5	139127701	139128131	5	0.000113495	0.000570596	0.493348	Intergenic	-2108	ENST00000515306	ENSG00000249131	CTB-35F21.2	lincRNA	NA
chr5	134489975	134490074	5	0.000294258	0.000574913	0.467561	intron (ENST00000513931, intron 1 of 3)	-23086	ENST00000509530	ENSG00000248482	CTC-276P9.3	lincRNA	NA
chr5	90676260	90677112	31	0.000280616	0.000574913	0.468901	promoter-TSS (ENST00000503192)	151	ENST00000508948	ENSG00000113369	ARRDC3	protein_coding	arrestin domain containing 3 [Source:HGNC Symbol;Acc:HGNC:29263]
chr5	176730691	176732184	82	0.00153347	0.00153347	0.416663	promoter-TSS (ENST00000303251)	-251	ENST00000503853	ENSG00000169230	PRELID1	protein_coding	PRELI domain containing 1 [Source:HGNC Symbol;Acc:HGNC:30255]
chr5	134644137	134644340	5	0.000176775	0.000570596	0.48164	intron (ENST00000513931, intron 3 of 3)	-29390	ENST00000555438	ENSG00000224186	C5orf66	protein_coding	chromosome 5 open reading frame 66 [Source:HGNC Symbol;Acc:HGNC:48332]
chr5	173959589	173959753	6	0.00015146	0.000570596	0.485778	TTS (ENST00000506862)	14909	ENST00000506862	ENSG00000249306	RP11-267A15.1	lincRNA	long intergenic non-protein coding RNA 1411 [Source:HGNC Symbol;Acc:HGNC:50703]
chr5	1800101	1801397	54	0.00027743	0.000574913	0.469223	promoter-TSS (ENST00000382647)	731	ENST00000505818	ENSG00000171421	MRPL36	protein_coding	mitochondrial ribosomal protein L36 [Source:HGNC Symbol;Acc:HGNC:14490]
chr5	78533036	78534028	32	0.000400715	0.000574913	0.458685	intron (ENST00000396137, intron 1 of 10)	1520	ENST00000396137	ENSG00000152409	JMY	protein_coding	junction mediating and regulatory protein, p53 cofactor [Source:HGNC Symbol;Acc:HGNC:28916]
chr5	108786219	108786317	5	0.000186064	0.000570596	0.480255	Intergenic	-1504	ENST00000511296	ENSG00000248867	CTD-2128F4.1	pseudogene	NA
chr5	71462633	71462729	5	0.00038154	0.000574913	0.460113	intron (ENST00000513526, intron 3 of 5)	-2613	ENST00000583015	ENSG00000264099	MIR4803	miRNA	microRNA 4803 [Source:HGNC Symbol;Acc:HGNC:41568]
chr5	141030546	141031553	48	0.000236861	0.000574913	0.473639	promoter-TSS (ENST00000519800)	-64	ENST00000435817	ENSG00000197948	FCHSD1	protein_coding	FCH and double SH3 domains 1 [Source:HGNC Symbol;Acc:HGNC:25463]
chr5	126189440	126190436	20	0.000498955	0.000574913	-0.452216	Intergenic	24151	ENST00000506088	ENSG00000173926	2018-03-03	protein_coding	membrane-associated ring finger (C3HC4) 3, E3 ubiquitin protein ligase [Source:HGNC Symbol;Acc:HGNC:28728]
chr5	134370445	134370669	13	0.000492037	0.000574913	0.452632	promoter-TSS (ENST00000506438)	-54	ENST00000507253	ENSG00000069011	PITX1	protein_coding	paired-like homeodomain 1 [Source:HGNC Symbol;Acc:HGNC:9004]
chr5	32585785	32586511	5	0.000357566	0.000574913	0.461991	promoter-TSS (ENST00000511988)	-72	ENST00000511988	ENSG00000113387	SUB1	protein_coding	SUB1 homolog, transcriptional regulator [Source:HGNC Symbol;Acc:HGNC:19985]
chr5	1386742	1386887	10	0.00049014	0.000574913	0.452747	Intergenic	-6633	ENST00000504989	ENSG00000250584	RP11-325I22.2	lincRNA	long intergenic non-protein coding RNA 1511 [Source:HGNC Symbol;Acc:HGNC:51200]
chr5	166710979	166711941	10	0.000334021	0.000574913	0.46395	promoter-TSS (ENST00000545108)	-344	ENST00000518659	ENSG00000145934	TENM2	protein_coding	teneurin transmembrane protein 2 [Source:HGNC Symbol;Acc:HGNC:29943]
chr5	180478125	180478334	5	6.70958e-05	0.000570596	0.506642	intron (ENST00000491209, intron 4 of 6)	-1555	ENST00000511589	ENSG00000165810	BTNL9	protein_coding	butyrophilin-like 9 [Source:HGNC Symbol;Acc:HGNC:24176]
chr5	171234415	171234578	5	0.00046168	0.000574913	0.454523	Intergenic	21607	ENST00000523047	ENSG00000185662	SMIM23	protein_coding	small integral membrane protein 23 [Source:HGNC Symbol;Acc:HGNC:34440]
chr5	177558683	177558877	5	0.000479079	0.000574913	0.453426	intron (ENST00000507457, intron 1 of 4)	744	ENST00000508647	ENSG00000145916	RMND5B	protein_coding	required for meiotic nuclear division 5 homolog B [Source:HGNC Symbol;Acc:HGNC:26181]
chr5	2739325	2739365	8	0.000129226	0.000570596	0.489967	Intergenic	-1472	ENST00000560688	ENSG00000259757	RP11-129I19.2	lincRNA	NA
chr5	173755606	173755705	5	0.000202924	0.000574913	0.477895	promoter-TSS (ENST00000503317)	-959	ENST00000503317	ENSG00000249722	CTC-430J12.2	lincRNA	NA
chr5	131826531	131826934	28	0.000184704	0.000570596	0.480454	promoter-TSS (ENST00000405885)	-243	ENST00000245414	ENSG00000125347	IRF1	protein_coding	interferon regulatory factor 1 [Source:HGNC Symbol;Acc:HGNC:6116]
chr5	153418723	153418977	9	0.000565708	0.000579936	0.448445	promoter-TSS (ENST00000351797)	291	ENST00000520899	ENSG00000037749	MFAP3	protein_coding	microfibrillar-associated protein 3 [Source:HGNC Symbol;Acc:HGNC:7034]
chr5	79286585	79287563	51	5.92694e-05	0.000570596	0.50969	promoter-TSS (ENST00000509852)	-6	ENST00000512560	ENSG00000177034	MTX3	protein_coding	metaxin 3 [Source:HGNC Symbol;Acc:HGNC:24812]
chr5	153570610	153570869	11	0.000433069	0.000574913	0.45641	intron (ENST00000377661, intron 1 of 10)	183	ENST00000521781	ENSG00000164574	GALNT10	protein_coding	polypeptide N-acetylgalactosaminyltransferase 10 [Source:HGNC Symbol;Acc:HGNC:19873]
chr5	125936904	125937324	34	0.000514768	0.000574913	0.451283	intron (ENST00000514725, intron 1 of 1)	497	ENST00000514725	ENSG00000164902	PHAX	protein_coding	phosphorylated adaptor for RNA export [Source:HGNC Symbol;Acc:HGNC:10241]
chr5	120278041	120278278	5	0.000110339	0.000570596	0.494077	Intergenic	-97625	ENST00000509046	ENSG00000251135	AC008565.1	pseudogene	NA
chr5	176790097	176790286	18	0.000145541	0.000570596	0.486835	intron (ENST00000408923, intron 1 of 14)	-3237	ENST00000504631	ENSG00000169220	RGS14	protein_coding	regulator of G-protein signaling 14 [Source:HGNC Symbol;Acc:HGNC:9996]
chr6	31870212	31870990	26	0.00117335	0.00146687	-0.425534	promoter-TSS (ENST00000375527)	-832	ENST00000375527	ENSG00000204366	ZBTB12	protein_coding	zinc finger and BTB domain containing 12 [Source:HGNC Symbol;Acc:HGNC:19066]
chr6	110012670	110013000	11	0.00104984	0.00146687	0.429143	promoter-TSS (ENST00000368948)	320	ENST00000230124	ENSG00000112367	FIG4	protein_coding	FIG4 phosphoinositide 5-phosphatase [Source:HGNC Symbol;Acc:HGNC:16873]
chr6	31762353	31763435	50	0.000235616	0.00142679	0.473785	exon (ENST00000375663, exon 2 of 30)	382	ENST00000440048	ENSG00000204394	VARS	protein_coding	valyl-tRNA synthetase [Source:HGNC Symbol;Acc:HGNC:12651]
chr6	30043877	30044986	10	0.000443833	0.00146687	0.455687	promoter-TSS (ENST00000376751)	-768	ENST00000244360	ENSG00000204618	RNF39	protein_coding	ring finger protein 39 [Source:HGNC Symbol;Acc:HGNC:18064]
chr6	151773924	151774392	20	0.000968884	0.00146687	0.431721	promoter-TSS (ENST00000444024)	499	ENST00000483931	ENSG00000146476	C6orf211	protein_coding	acidic residue methyltransferase 1 [Source:HGNC Symbol;Acc:HGNC:17872]
chr6	27218982	27219962	27	0.0012771	0.00146687	0.422754	promoter-TSS (ENST00000471463)	31	ENST00000471463	ENSG00000112812	PRSS16	protein_coding	protease, serine, 16 (thymus) [Source:HGNC Symbol;Acc:HGNC:9480]
chr6	33384528	33385529	25	0.0013699	0.00146687	0.420433	TTS (ENST00000492510)	291	ENST00000479249	ENSG00000112514	CUTA	protein_coding	cutA divalent cation tolerance homolog (E. coli) [Source:HGNC Symbol;Acc:HGNC:21101]
chr6	166856030	166856204	8	0.0011602	0.00146687	-0.425902	intron (ENST00000491836, intron 3 of 3)	16922	ENST00000491836	ENSG00000071242	RPS6KA2	protein_coding	ribosomal protein S6 kinase, 90kDa, polypeptide 2 [Source:HGNC Symbol;Acc:HGNC:10431]
chr6	31093913	31094270	7	0.00108213	0.00146687	0.428165	intron (ENST00000550838, intron 2 of 2)	-5869	ENST00000376288	ENSG00000204539	CDSN	protein_coding	corneodesmosin [Source:HGNC Symbol;Acc:HGNC:1802]
chr6	74363756	74364810	32	0.000554231	0.00146687	0.449064	promoter-TSS (ENST00000393019)	-405	ENST00000355773	ENSG00000119899	SLC17A5	protein_coding	solute carrier family 17 (acidic sugar transporter), member 5 [Source:HGNC Symbol;Acc:HGNC:10933]
chr6	35453938	35454575	33	0.00122382	0.00146687	0.424156	exon (ENST00000338863, exon 2 of 13)	-6358	ENST00000433586	ENSG00000007866	TEAD3	protein_coding	TEA domain family member 3 [Source:HGNC Symbol;Acc:HGNC:11716]
chr6	43064352	43064550	5	0.00113705	0.00146687	0.426558	intron (ENST00000481273, intron 1 of 19)	19899	ENST00000481273	ENSG00000112655	PTK7	protein_coding	protein tyrosine kinase 7 (inactive) [Source:HGNC Symbol;Acc:HGNC:9618]
chr6	10099348	10099756	20	0.000378459	0.00146687	0.460348	intron (ENST00000462111, intron 2 of 2)	15455	ENST00000485268	ENSG00000181355	OFCC1	protein_coding	orofacial cleft 1 candidate 1 [Source:HGNC Symbol;Acc:HGNC:21017]
chr6	108878965	108880541	81	0.00348759	0.00348759	0.387658	Intergenic	-1285	ENST00000343882	ENSG00000118689	FOXO3	protein_coding	forkhead box O3 [Source:HGNC Symbol;Acc:HGNC:3821]
chr6	28574411	28575145	24	0.00092441	0.00146687	0.43322	intron (ENST00000530247, intron 1 of 4)	9211	ENST00000530247	ENSG00000232040	SCAND3	protein_coding	zinc finger, BED-type containing 9 [Source:HGNC Symbol;Acc:HGNC:13851]
chr6	30850405	30851543	19	0.00103645	0.00146687	0.429557	promoter-TSS (ENST00000376570)	-4	ENST00000515233	ENSG00000204580	DDR1	protein_coding	discoidin domain receptor tyrosine kinase 1 [Source:HGNC Symbol;Acc:HGNC:2730]
chr6	30585873	30586468	12	0.00126891	0.00146687	0.422966	intron (ENST00000506373, intron 1 of 5)	218	ENST00000473954	ENSG00000204569	PPP1R10	protein_coding	protein phosphatase 1, regulatory subunit 10 [Source:HGNC Symbol;Acc:HGNC:9284]
chr6	139116963	139117642	34	0.00131183	0.00146687	0.421869	promoter-TSS (ENST00000401414)	46	ENST00000401414	ENSG00000203734	ECT2L	protein_coding	epithelial cell transforming 2 like [Source:HGNC Symbol;Acc:HGNC:21118]
chr6	38803817	38803955	5	0.000594524	0.00146687	0.44694	intron (ENST00000449981, intron 32 of 82)	-13706	ENST00000391284	ENSG00000212586	SNORA8	snoRNA	Small nucleolar RNA SNORA8 [Source:RFAM;Acc:RF00393]
chr6	26217740	26218039	7	0.00067956	0.00146687	0.442852	TTS (ENST00000303910)	725	ENST00000303910	ENSG00000168274	HIST1H2AE	protein_coding	NA
chr6	74406041	74407227	18	1.65877e-06	6.02686e-05	0.585563	promoter-TSS (ENST00000428865)	-780	ENST00000428865	ENSG00000231652	RP11-553A21.3	antisense	NA
chr6	30875531	30876152	42	0.0008223	0.00146687	0.436921	promoter-TSS (ENST00000259895)	-119	ENST00000259895	ENSG00000213780	GTF2H4	protein_coding	general transcription factor IIH, polypeptide 4, 52kDa [Source:HGNC Symbol;Acc:HGNC:4658]
chr6	4281982	4282438	30	0.00117505	0.00146687	0.425487	Intergenic	65061	ENST00000437430	ENSG00000231811	RP3-527G5.1	lincRNA	NA
chr6	27145373	27146398	40	0.00262245	0.00264674	0.398044	Intergenic	30481	ENST00000584253	ENSG00000265565	MIR3143	miRNA	microRNA 3143 [Source:HGNC Symbol;Acc:HGNC:38284]
chr6	150329814	150329897	7	9.86881e-05	0.00111356	0.496944	Intergenic	-3563	ENST00000403651	ENSG00000218358	RAET1K	pseudogene	retinoic acid early transcript 1K pseudogene [Source:HGNC Symbol;Acc:HGNC:16797]
chr6	33754833	33755814	9	0.00126104	0.00146687	0.423171	promoter-TSS (ENST00000513701)	-450	ENST00000513701	ENSG00000161904	LEMD2	protein_coding	LEM domain containing 2 [Source:HGNC Symbol;Acc:HGNC:21244]
chr6	159238339	159239342	44	6.29742e-05	0.00090982	0.508204	promoter-TSS (ENST00000451712)	-202	ENST00000451712	ENSG00000233893	EZR-AS1	antisense	EZR antisense RNA 1 [Source:HGNC Symbol;Acc:HGNC:40609]
chr6	30297398	30297961	9	0.00126212	0.00146687	-0.423143	TTS (ENST00000458516)	321	ENST00000513556	ENSG00000248167	TRIM39-RPP21	protein_coding	TRIM39-RPP21 readthrough [Source:HGNC Symbol;Acc:HGNC:38845]
chr6	134757644	134758638	9	0.00101181	0.00146687	0.430331	promoter-TSS (ENST00000431422)	-713	ENST00000431422	ENSG00000236700	LINC01010	lincRNA	long intergenic non-protein coding RNA 1010 [Source:HGNC Symbol;Acc:HGNC:48978]
chr6	35227606	35228319	13	0.00132429	0.00146687	0.421556	intron (ENST00000339411, intron 1 of 12)	412	ENST00000339411	ENSG00000065029	ZNF76	protein_coding	zinc finger protein 76 [Source:HGNC Symbol;Acc:HGNC:13149]
chr6	35898876	35900104	42	0.000211963	0.00142679	-0.476702	Intergenic	-10371	ENST00000508473	ENSG00000096063	SRPK1	protein_coding	SRSF protein kinase 1 [Source:HGNC Symbol;Acc:HGNC:11305]
chr6	34023292	34024291	19	0.00084057	0.00146687	0.436229	exon (ENST00000609973, exon 4 of 4)	308	ENST00000609915	ENSG00000124493	GRM4	protein_coding	glutamate receptor, metabotropic 4 [Source:HGNC Symbol;Acc:HGNC:4596]
chr6	24910517	24911499	70	0.000706132	0.00146687	0.441668	intron (ENST00000510784, intron 1 of 13)	187	ENST00000259698	ENSG00000111913	FAM65B	protein_coding	family with sequence similarity 65, member B [Source:HGNC Symbol;Acc:HGNC:13872]
chr6	31143684	31144068	5	0.000590474	0.00146687	0.447148	intron (ENST00000412143, intron 1 of 2)	1800	ENST00000412143	ENSG00000204528	PSORS1C3	sense_intronic	psoriasis susceptibility 1 candidate 3 (non-protein coding) [Source:HGNC Symbol;Acc:HGNC:17203]
chr6	1624381	1625677	94	0.00087444	0.00146687	0.434983	promoter-TSS (ENST00000476972)	-54	ENST00000476972	ENSG00000112699	GMDS	protein_coding	GDP-mannose 4,6-dehydratase [Source:HGNC Symbol;Acc:HGNC:4369]
chr6	35512600	35512697	5	0.00139959	0.00146687	0.41972	exon (ENST00000450618, exon 2 of 3)	240	ENST00000450618	ENSG00000228559	RP3-340B19.3	lincRNA	NA
chr6	53918985	53919198	5	3.84252e-06	0.000104709	0.569573	intron (ENST00000589041, intron 3 of 4)	-6700	ENST00000586980	ENSG00000235050	MLIP-AS1	antisense	MLIP antisense RNA 1 [Source:HGNC Symbol;Acc:HGNC:40963]
chr6	31153818	31154106	16	0.00126828	0.00146687	0.422983	Intergenic	-5454	ENST00000441888	ENSG00000204531	POU5F1	protein_coding	POU class 5 homeobox 1 [Source:HGNC Symbol;Acc:HGNC:9221]
chr6	164051631	164052294	40	0.000541168	0.00146687	-0.449783	Intergenic	-42766	ENST00000446476	ENSG00000228692	RP5-826L7.1	lincRNA	NA
chr6	163836841	163837813	9	0.00056714	0.00146687	0.448369	promoter-TSS (ENST00000544436)	-20	ENST00000544436	ENSG00000112531	QKI	protein_coding	QKI, KH domain containing, RNA binding [Source:HGNC Symbol;Acc:HGNC:21100]
chr6	26087607	26088605	41	0.000496134	0.00146687	0.452385	intron (ENST00000352392, intron 1 of 2)	439	ENST00000309234	ENSG00000010704	HFE	protein_coding	hemochromatosis [Source:HGNC Symbol;Acc:HGNC:4886]
chr6	27740126	27740607	22	0.00110062	0.00146687	0.427616	Intergenic	8523	ENST00000404972	ENSG00000218069	RSL24D1P1	pseudogene	ribosomal L24 domain containing 1 pseudogene 1 [Source:HGNC Symbol;Acc:HGNC:13979]
chr6	30654816	30656692	49	0.000688008	0.00146687	0.442471	promoter-TSS (ENST00000274853)	-82	ENST00000274853	ENSG00000146112	PPP1R18	protein_coding	protein phosphatase 1, regulatory subunit 18 [Source:HGNC Symbol;Acc:HGNC:29413]
chr6	22699341	22699572	7	0.000484499	0.00146687	-0.453091	Intergenic	-105395	ENST00000427775	ENSG00000228772	RP1-309H15.2	lincRNA	NA
chr6	7505421	7506606	17	6.41069e-06	0.000139753	0.559331	promoter-TSS (ENST00000405131)	-422	ENST00000405131	ENSG00000219993	RP11-288G3.3	pseudogene	NA
chr6	10385914	10386226	12	0.001326	0.00146687	-0.421513	Intergenic	18757	ENST00000461628	ENSG00000137203	TFAP2A	protein_coding	transcription factor AP-2 alpha (activating enhancer binding protein 2 alpha) [Source:HGNC Symbol;Acc:HGNC:11742]
chr6	44355902	44356017	5	0.000116089	0.00115034	0.492762	intron (ENST00000371477, intron 1 of 15)	698	ENST00000371477	ENSG00000096401	CDC5L	protein_coding	cell division cycle 5-like [Source:HGNC Symbol;Acc:HGNC:1743]
chr6	33239490	33240471	49	0.00131539	0.00146687	0.421779	promoter-TSS (ENST00000436044)	72	ENST00000490191	ENSG00000231500	RPS18	protein_coding	ribosomal protein S18 [Source:HGNC Symbol;Acc:HGNC:10401]
chr6	32784487	32785274	6	0.0012722	0.00146687	0.422881	promoter-TSS (ENST00000475235)	-56	ENST00000438763	ENSG00000241106	HLA-DOB	protein_coding	major histocompatibility complex, class II, DO beta [Source:HGNC Symbol;Acc:HGNC:4937]
chr6	106545895	106547001	21	0.000411997	0.00146687	0.457874	promoter-TSS (ENST00000369089)	-33	ENST00000450060	ENSG00000057657	PRDM1	protein_coding	PR domain containing 1, with ZNF domain [Source:HGNC Symbol;Acc:HGNC:9346]
chr6	43544135	43544276	5	0.00122775	0.00146687	0.42405	promoter-TSS (ENST00000443535)	95	ENST00000443535	ENSG00000170734	POLH	protein_coding	polymerase (DNA directed), eta [Source:HGNC Symbol;Acc:HGNC:9181]
chr6	71276782	71277230	27	0.00129812	0.00146687	0.422216	intron (ENST00000370474, intron 1 of 2)	386	ENST00000370474	ENSG00000154079	C6orf57	protein_coding	succinate dehydrogenase complex assembly factor 4 [Source:HGNC Symbol;Acc:HGNC:20957]
chr6	158194418	158195158	11	0.000761241	0.00146687	0.439335	Intergenic	-49508	ENST00000392185	ENSG00000130340	SNX9	protein_coding	sorting nexin 9 [Source:HGNC Symbol;Acc:HGNC:14973]
chr6	31781747	31782936	27	0.000549101	0.00146687	0.449344	promoter-TSS (ENST00000375651)	500	ENST00000375654	ENSG00000204390	HSPA1L	protein_coding	heat shock 70kDa protein 1-like [Source:HGNC Symbol;Acc:HGNC:5234]
chr6	27300739	27301314	26	6.03133e-10	6.57415e-08	0.699703	Intergenic	8354	ENST00000447106	ENSG00000220758	VN1R10P	pseudogene	vomeronasal 1 receptor 10 pseudogene [Source:HGNC Symbol;Acc:HGNC:13550]
chr6	88411958	88412896	34	0.00118063	0.00146687	0.425332	promoter-TSS (ENST00000257787)	-500	ENST00000257787	ENSG00000135334	AKIRIN2	protein_coding	akirin 2 [Source:HGNC Symbol;Acc:HGNC:21407]
chr6	36802766	36803065	9	0.000703276	0.00146687	0.441793	intron (ENST00000244751, intron 1 of 20)	4862	ENST00000244751	ENSG00000124772	CPNE5	protein_coding	copine V [Source:HGNC Symbol;Acc:HGNC:2318]
chr6	74289908	74290638	21	0.00109544	0.00146687	0.427769	Intergenic	-37796	ENST00000402023	ENSG00000218459	RPS27P15	pseudogene	ribosomal protein S27 pseudogene 15 [Source:HGNC Symbol;Acc:HGNC:35863]
chr6	74228825	74230180	37	6.48602e-05	0.00090982	0.507478	promoter-TSS (ENST00000491404)	279	ENST00000488500	ENSG00000156508	EEF1A1	protein_coding	eukaryotic translation elongation factor 1 alpha 1 [Source:HGNC Symbol;Acc:HGNC:3189]
chr6	169316737	169316874	6	6.67758e-05	0.00090982	0.50676	Intergenic	47630	ENST00000444586	ENSG00000225879	RP3-495K2.3	lincRNA	NA
chr6	35458314	35458534	9	0.00041139	0.00146687	0.457917	intron (ENST00000402886, intron 1 of 10)	6303	ENST00000402886	ENSG00000007866	TEAD3	protein_coding	TEA domain family member 3 [Source:HGNC Symbol;Acc:HGNC:11716]
chr6	26538610	26539380	36	0.00133311	0.00146687	0.421336	intron (ENST00000377575, intron 1 of 1)	329	ENST00000477243	ENSG00000182952	HMGN4	protein_coding	high mobility group nucleosomal binding domain 4 [Source:HGNC Symbol;Acc:HGNC:4989]
chr6	33226913	33227518	6	0.00103329	0.00146687	0.429655	intron (ENST00000478934, intron 15 of 17)	4174	ENST00000495981	ENSG00000223501	VPS52	protein_coding	vacuolar protein sorting 52 homolog (S. cerevisiae) [Source:HGNC Symbol;Acc:HGNC:10518]
chr6	109776979	109778559	83	0.000149659	0.00129352	0.486096	promoter-TSS (ENST00000358807)	-579	ENST00000358807	ENSG00000135596	MICAL1	protein_coding	microtubule associated monooxygenase, calponin and LIM domain containing 1 [Source:HGNC Symbol;Acc:HGNC:20619]
chr6	31095845	31096931	11	0.000455715	0.00146687	0.454908	intron (ENST00000550838, intron 2 of 2)	-8165	ENST00000376288	ENSG00000204539	CDSN	protein_coding	corneodesmosin [Source:HGNC Symbol;Acc:HGNC:1802]
chr6	31507426	31509009	26	0.000973911	0.00146687	0.431555	promoter-TSS (ENST00000376177)	95	ENST00000376177	ENSG00000198563	DDX39B	protein_coding	DEAD (Asp-Glu-Ala-Asp) box polypeptide 39B [Source:HGNC Symbol;Acc:HGNC:13917]
chr6	29758527	29760050	30	0.00111442	0.00146687	0.427212	promoter-TSS (ENST00000429037)	-394	ENST00000476601	ENSG00000181126	HLA-V	pseudogene	major histocompatibility complex, class I, V (pseudogene) [Source:HGNC Symbol;Acc:HGNC:23482]
chr6	71376769	71377768	39	0.000662546	0.00146687	0.443631	promoter-TSS (ENST00000370455)	-210	ENST00000316999	ENSG00000112305	SMAP1	protein_coding	small ArfGAP 1 [Source:HGNC Symbol;Acc:HGNC:19651]
chr6	170595117	170595473	10	0.000766547	0.00146687	0.439119	intron (ENST00000366756, intron 5 of 10)	4266	ENST00000366756	ENSG00000198719	DLL1	protein_coding	delta-like 1 (Drosophila) [Source:HGNC Symbol;Acc:HGNC:2908]
chr6	52926752	52927073	20	0.00132642	0.00146687	0.421503	promoter-TSS (ENST00000356971)	-313	ENST00000356971	ENSG00000112144	ICK	protein_coding	intestinal cell (MAK-like) kinase [Source:HGNC Symbol;Acc:HGNC:21219]
chr6	35436165	35437318	62	3.43517e-08	1.87217e-06	0.648455	exon (ENST00000467020, exon 3 of 5)	545	ENST00000464112	ENSG00000198755	RPL10A	protein_coding	ribosomal protein L10a [Source:HGNC Symbol;Acc:HGNC:10299]
chr6	40722956	40723144	7	0.000495306	0.00146687	0.452434	Intergenic	-39948	ENST00000438818	ENSG00000237947	RP11-570K4.1	lincRNA	NA
chr6	127836212	127837633	42	0.00241754	0.00246273	0.400943	TTS (ENST00000467753)	836	ENST00000368268	ENSG00000214338	SOGA3	protein_coding	SOGA family member 3 [Source:HGNC Symbol;Acc:HGNC:21494]
chr6	25138169	25138951	12	0.000571197	0.00146687	-0.448154	promoter-TSS (ENST00000462823)	-3	ENST00000462823	ENSG00000168405	CMAHP	pseudogene	cytidine monophospho-N-acetylneuraminic acid hydroxylase, pseudogene [Source:HGNC Symbol;Acc:HGNC:2098]
chr6	3157714	3158285	54	0.0011513	0.00146687	0.426152	promoter-TSS (ENST00000333628)	-240	ENST00000489942	ENSG00000137267	TUBB2A	protein_coding	tubulin, beta 2A class IIa [Source:HGNC Symbol;Acc:HGNC:12412]
chr6	167033926	167034809	9	0.000606385	0.00146687	0.44634	intron (ENST00000512860, intron 1 of 5)	6357	ENST00000366863	ENSG00000071242	RPS6KA2	protein_coding	ribosomal protein S6 kinase, 90kDa, polypeptide 2 [Source:HGNC Symbol;Acc:HGNC:10431]
chr6	168856749	168857694	27	0.00136639	0.00146687	0.420519	intron (ENST00000356284, intron 1 of 12)	15391	ENST00000354536	ENSG00000112562	SMOC2	protein_coding	SPARC related modular calcium binding 2 [Source:HGNC Symbol;Acc:HGNC:20323]
chr6	167703512	167704188	7	0.00121122	0.00146687	0.424495	promoter-TSS (ENST00000230256)	-953	ENST00000230256	ENSG00000112494	UNC93A	protein_coding	unc-93 homolog A (C. elegans) [Source:HGNC Symbol;Acc:HGNC:12570]
chr6	41604752	41605784	29	0.00138929	0.00146687	0.419966	promoter-TSS (ENST00000435476)	462	ENST00000373051	ENSG00000112559	MDFI	protein_coding	MyoD family inhibitor [Source:HGNC Symbol;Acc:HGNC:6967]
chr6	36409250	36410485	14	0.000154273	0.00129352	0.485288	promoter-TSS (ENST00000498267)	-676	ENST00000373731	ENSG00000112078	KCTD20	protein_coding	potassium channel tetramerization domain containing 20 [Source:HGNC Symbol;Acc:HGNC:21052]
chr6	28180548	28180968	13	0.00046799	0.00146687	0.454121	Intergenic	5654	ENST00000469761	ENSG00000176933	TOB2P1	pseudogene	transducer of ERBB2, 2 pseudogene 1 [Source:HGNC Symbol;Acc:HGNC:13986]
chr6	32096893	32097911	29	0.00138361	0.00146687	0.420102	exon (ENST00000375156, exon 2 of 2)	666	ENST00000375156	ENSG00000204315	FKBPL	protein_coding	FK506 binding protein like [Source:HGNC Symbol;Acc:HGNC:13949]
chr6	90007792	90007870	5	0.000173233	0.00133495	0.482185	intron (ENST00000602808, intron 2 of 3)	-3671	ENST00000405796	ENSG00000220418	TUBB3P1	pseudogene	tubulin, beta 3 class III pseudogene 1 [Source:HGNC Symbol;Acc:HGNC:42339]
chr6	36097692	36098515	26	0.00129373	0.00146687	0.422328	promoter-TSS (ENST00000211287)	6	ENST00000211287	ENSG00000156711	MAPK13	protein_coding	mitogen-activated protein kinase 13 [Source:HGNC Symbol;Acc:HGNC:6875]
chr6	33281886	33283036	52	0.000750711	0.00146687	0.439769	promoter-TSS (ENST00000426633)	-297	ENST00000456592	ENSG00000231925	TAPBP	protein_coding	TAP binding protein (tapasin) [Source:HGNC Symbol;Acc:HGNC:11566]
chr6	3438580	3438802	9	0.000853231	0.00146687	0.435758	intron (ENST00000490273, intron 1 of 10)	961	ENST00000467177	ENSG00000137266	SLC22A23	protein_coding	solute carrier family 22, member 23 [Source:HGNC Symbol;Acc:HGNC:21106]
chr6	36099042	36099266	16	0.00136994	0.00146687	0.420432	exon (ENST00000211287, exon 2 of 12)	508	ENST00000490334	ENSG00000156711	MAPK13	protein_coding	mitogen-activated protein kinase 13 [Source:HGNC Symbol;Acc:HGNC:6875]
chr6	30689496	30690712	32	0.00037924	0.00146687	0.460288	TTS (ENST00000607476)	628	ENST00000396384	ENSG00000196230	TUBB	protein_coding	tubulin, beta class I [Source:HGNC Symbol;Acc:HGNC:20778]
chr6	32903330	32904317	7	0.00131061	0.00146687	-0.421899	TTS (ENST00000390777)	839	ENST00000487996	ENSG00000242574	HLA-DMB	protein_coding	major histocompatibility complex, class II, DM beta [Source:HGNC Symbol;Acc:HGNC:4935]
chr6	7468904	7469052	9	0.00129628	0.00146687	0.422263	Intergenic	13849	ENST00000421896	ENSG00000233503	HNRNPLP1	pseudogene	heterogeneous nuclear ribonucleoprotein L pseudogene 1 [Source:HGNC Symbol;Acc:HGNC:48748]
chr6	158403930	158404208	11	0.000839109	0.00146687	0.436284	intron (ENST00000367121, intron 1 of 26)	999	ENST00000367113	ENSG00000078269	SYNJ2	protein_coding	synaptojanin 2 [Source:HGNC Symbol;Acc:HGNC:11504]
chr6	32119923	32121156	31	0.00170597	0.00175425	0.413055	promoter-TSS (ENST00000361568)	320	ENST00000375150	ENSG00000204314	PRRT1	protein_coding	proline-rich transmembrane protein 1 [Source:HGNC Symbol;Acc:HGNC:13943]
chr6	160399700	160399758	5	0.000549211	0.00146687	0.449338	intron (ENST00000356956, intron 1 of 47)	9598	ENST00000356956	ENSG00000197081	IGF2R	protein_coding	insulin-like growth factor 2 receptor [Source:HGNC Symbol;Acc:HGNC:5467]
chr6	31687609	31688428	10	0.000925838	0.00146687	0.433171	intron (ENST00000375819, intron 1 of 2)	1437	ENST00000495859	ENSG00000204421	LY6G6C	protein_coding	lymphocyte antigen 6 complex, locus G6C [Source:HGNC Symbol;Acc:HGNC:13936]
chr6	3997547	3998297	5	0.00114037	0.00146687	0.426463	Intergenic	15013	ENST00000356722	ENSG00000145965	C6ORF50	protein_coding	NA
chr6	26026438	26027739	68	0.000183708	0.00133495	0.4806	TTS (ENST00000377364)	391	ENST00000377364	ENSG00000124529	HIST1H4B	protein_coding	NA
chr6	35464238	35464400	21	0.00101778	0.00146687	0.430142	intron (ENST00000402886, intron 1 of 10)	408	ENST00000402886	ENSG00000007866	TEAD3	protein_coding	TEA domain family member 3 [Source:HGNC Symbol;Acc:HGNC:11716]
chr6	16180295	16181359	39	0.00081033	0.00146687	-0.437381	Intergenic	8990	ENST00000403169	ENSG00000216364	MRPL42P2	pseudogene	mitochondrial ribosomal protein L42 pseudogene 2 [Source:HGNC Symbol;Acc:HGNC:29711]
chr6	6893939	6894304	19	0.000984273	0.00146687	0.431216	Intergenic	24826	ENST00000422310	ENSG00000223342	RP3-429O6.1	lincRNA	NA
chr6	25027692	25028183	18	0.00128574	0.00146687	0.422532	intron (ENST00000606385, intron 1 of 2)	-3227	ENST00000402854	ENSG00000220517	ASS1P1	pseudogene	argininosuccinate synthetase 1 pseudogene 1 [Source:HGNC Symbol;Acc:HGNC:759]
chr6	1436727	1436925	6	0.000520977	0.00146687	0.450924	Intergenic	46757	ENST00000259806	ENSG00000137273	FOXF2	protein_coding	forkhead box F2 [Source:HGNC Symbol;Acc:HGNC:3810]
chr6	37016727	37017010	7	0.000233668	0.00142679	0.474015	Intergenic	4262	ENST00000423336	ENSG00000226976	COX6A1P2	protein_coding	cytochrome c oxidase subunit VIa polypeptide 1 pseudogene 2 [Source:HGNC Symbol;Acc:HGNC:35239]
chr6	10316773	10316911	10	0.000322938	0.00146687	0.464916	Intergenic	49973	ENST00000405921	ENSG00000216781	RP1-290I10.2	pseudogene	NA
chr6	30881740	30883768	86	0.000339941	0.00146687	0.463446	TTS (ENST00000475845)	595	ENST00000421263	ENSG00000137411	VARS2	protein_coding	valyl-tRNA synthetase 2, mitochondrial [Source:HGNC Symbol;Acc:HGNC:21642]
chr6	74404401	74405834	32	0.00145969	0.00151529	0.418317	promoter-TSS (ENST00000422508)	-390	ENST00000437994	ENSG00000156535	CD109	protein_coding	CD109 molecule [Source:HGNC Symbol;Acc:HGNC:21685]
chr6	32941536	32942826	20	0.000102162	0.00111356	0.496059	intron (ENST00000449085, intron 1 of 11)	1320	ENST00000449025	ENSG00000204256	BRD2	protein_coding	bromodomain containing 2 [Source:HGNC Symbol;Acc:HGNC:1103]
chr6	31126267	31127863	73	0.00132827	0.00146687	0.421457	5' UTR (ENST00000376255, exon 2 of 4)	741	ENST00000376255	ENSG00000137310	TCF19	protein_coding	transcription factor 19 [Source:HGNC Symbol;Acc:HGNC:11629]
chr6	158424120	158424341	5	0.000359525	0.00146687	0.461834	TTS (ENST00000442328)	2092	ENST00000442328	ENSG00000233496	SYNJ2-IT1	sense_intronic	SYNJ2 intronic transcript 1 [Source:HGNC Symbol;Acc:HGNC:41387]
chr6	37786128	37787119	20	0.000494952	0.00146687	0.452456	promoter-TSS (ENST00000373391)	370	ENST00000415890	ENSG00000225945	RP3-441A12.1	antisense	NA
chr7	1336555	1337525	44	0.000358779	0.000425534	0.461894	Intergenic	30051	ENST00000453798	ENSG00000233082	AC073094.4	lincRNA	NA
chr7	100886961	100888156	38	0.00020694	0.000425534	0.477359	intron (ENST00000435848, intron 1 of 3)	453	ENST00000480497	ENSG00000214253	FIS1	protein_coding	fission, mitochondrial 1 [Source:HGNC Symbol;Acc:HGNC:21689]
chr7	100610322	100611568	24	5.84883e-05	0.000425534	0.510014	TTS (ENST00000422757)	465	ENST00000420080	ENSG00000225946	RP11-395B7.2	processed_transcript	NA
chr7	27169146	27171235	102	0.000186022	0.000425534	0.480261	promoter-TSS (ENST00000511914)	161	ENST00000428284	ENSG00000197576	HOXA4	protein_coding	homeobox A4 [Source:HGNC Symbol;Acc:HGNC:5105]
chr7	119912550	119913716	39	0.000251002	0.000425534	0.472027	promoter-TSS (ENST00000331113)	-589	ENST00000331113	ENSG00000184408	KCND2	protein_coding	potassium channel, voltage gated Shal related subfamily D, member 2 [Source:HGNC Symbol;Acc:HGNC:6238]
chr7	75071225	75072225	39	0.000322538	0.000425534	0.464951	exon (ENST00000257665, exon 1 of 13)	268	ENST00000257665	ENSG00000135213	POM121C	protein_coding	NA
chr7	155264095	155264351	18	9.1509e-05	0.000425534	0.498869	Intergenic	13399	ENST00000297375	ENSG00000164778	EN2	protein_coding	engrailed homeobox 2 [Source:HGNC Symbol;Acc:HGNC:3343]
chr7	555594	556591	17	0.000227219	0.000425534	0.474789	intron (ENST00000405692, intron 3 of 3)	2052	ENST00000400761	ENSG00000197461	PDGFA	protein_coding	platelet-derived growth factor alpha polypeptide [Source:HGNC Symbol;Acc:HGNC:8799]
chr7	1233192	1233780	34	0.000297405	0.000425534	0.467259	Intergenic	-33091	ENST00000478137	ENSG00000178381	ZFAND2A	protein_coding	zinc finger, AN1-type domain 2A [Source:HGNC Symbol;Acc:HGNC:28073]
chr7	138457868	138458847	12	0.000409623	0.000425534	0.458043	intron (ENST00000353492, intron 1 of 20)	424	ENST00000393054	ENSG00000105929	ATP6V0A4	protein_coding	ATPase, H+ transporting, lysosomal V0 subunit a4 [Source:HGNC Symbol;Acc:HGNC:866]
chr7	104523346	104524273	11	0.000370043	0.000425534	0.461	intron (ENST00000401970, intron 3 of 3)	-28554	ENST00000461771	ENSG00000243352	RN7SL8P	misc_RNA	RNA, 7SL, cytoplasmic 8, pseudogene [Source:HGNC Symbol;Acc:HGNC:10043]
chr7	142417923	142418047	5	0.000207765	0.000425534	-0.47725	Intergenic	-1227	ENST00000477100	ENSG00000241911	TRBVB	TR_V_pseudogene	T cell receptor beta variable B (pseudogene) [Source:HGNC Symbol;Acc:HGNC:12248]
chr7	2560104	2561095	21	0.000365427	0.000425534	0.461363	intron (ENST00000222725, intron 1 of 7)	1104	ENST00000359574	ENSG00000106003	LFNG	protein_coding	LFNG O-fucosylpeptide 3-beta-N-acetylglucosaminyltransferase [Source:HGNC Symbol;Acc:HGNC:6560]
chr7	138391195	138391434	7	0.000425534	0.000425534	0.456926	TTS (ENST00000353492)	4963	ENST00000426701	ENSG00000223721	UQCRFS1P2	pseudogene	ubiquinol-cytochrome c reductase, Rieske iron-sulfur polypeptide 1 pseudogene 2 [Source:HGNC Symbol;Acc:HGNC:39172]
chr7	130020035	130021088	9	0.000176155	0.000425534	0.481734	promoter-TSS (ENST00000484324)	-146	ENST00000476062	ENSG00000091704	CPA1	protein_coding	carboxypeptidase A1 (pancreatic) [Source:HGNC Symbol;Acc:HGNC:2296]
chr7	150652639	150653256	26	0.000200855	0.000425534	0.478175	promoter-TSS (ENST00000461280)	-32	ENST00000473610	ENSG00000055118	KCNH2	protein_coding	potassium channel, voltage gated eag related subfamily H, member 2 [Source:HGNC Symbol;Acc:HGNC:6251]
chr7	101377185	101377275	7	0.000421745	0.000425534	0.457189	Intergenic	-81729	ENST00000437600	ENSG00000257923	CUX1	protein_coding	cut-like homeobox 1 [Source:HGNC Symbol;Acc:HGNC:2557]
chr7	32642911	32642950	6	0.000397359	0.000425534	0.458931	intron (ENST00000417811, intron 17 of 21)	22528	ENST00000497020	ENSG00000105778	AVL9	protein_coding	AVL9 homolog (S. cerevisiase) [Source:HGNC Symbol;Acc:HGNC:28994]
chr7	5634325	5635263	30	0.000149676	0.000425534	0.486093	intron (ENST00000447103, intron 1 of 3)	477	ENST00000405801	ENSG00000075618	FSCN1	protein_coding	fascin actin-bundling protein 1 [Source:HGNC Symbol;Acc:HGNC:11148]
chr7	1706977	1707343	11	0.000423124	0.000425534	0.457093	Intergenic	-20595	ENST00000424383	ENSG00000225968	ELFN1	protein_coding	extracellular leucine-rich repeat and fibronectin type III domain containing 1 [Source:HGNC Symbol;Acc:HGNC:33154]
chr7	100473280	100473428	14	0.000102614	0.000425534	0.495945	exon (ENST00000473047, exon 2 of 2)	343	ENST00000431645	ENSG00000087087	SRRT	protein_coding	serrate, RNA effector molecule [Source:HGNC Symbol;Acc:HGNC:24101]
chr7	155175009	155175465	27	0.000393424	0.000425534	0.459221	intron (ENST00000401499, intron 1 of 1)	466	ENST00000401499	ENSG00000218672	AC008060.7	protein_coding	NA
chr7	1425759	1426758	49	0.000283771	0.000425534	0.468586	Intergenic	50988	ENST00000493998	ENSG00000164877	MICALL2	protein_coding	MICAL-like 2 [Source:HGNC Symbol;Acc:HGNC:29672]
chr7	155327298	155327348	5	0.000206264	0.000425534	0.477449	promoter-TSS (ENST00000321736)	-766	ENST00000321736	ENSG00000146910	CNPY1	protein_coding	canopy FGF signaling regulator 1 [Source:HGNC Symbol;Acc:HGNC:27786]
chr7	39056280	39056578	9	0.000319896	0.000425534	0.465186	intron (ENST00000517348, intron 1 of 5)	-3278	ENST00000420243	ENSG00000233854	POU6F2-AS2	antisense	POU6F2 antisense RNA 2 [Source:HGNC Symbol;Acc:HGNC:21887]
chr7	118498905	118499228	28	0.000225783	0.000425534	-0.474964	Intergenic	22275	ENST00000432585	ENSG00000229982	RP11-515K14.1	pseudogene	general transcription factor IIIA pseudogene 6 [Source:HGNC Symbol;Acc:HGNC:49749]
chr7	100800362	100800736	10	0.000397538	0.000425534	0.458917	intron (ENST00000429457, intron 2 of 4)	-2205	ENST00000585107	ENSG00000264425	MIR4653	miRNA	microRNA 4653 [Source:HGNC Symbol;Acc:HGNC:41562]
chr7	6677606	6677691	5	0.000113441	0.000425534	0.49336	intron (ENST00000427912, intron 2 of 8)	696	ENST00000427912	ENSG00000205903	ZNF316	pseudogene	zinc finger protein 316 [Source:HGNC Symbol;Acc:HGNC:13843]
chr7	114055137	114055474	6	0.000315856	0.000425534	0.465548	promoter-TSS (ENST00000378237)	31	ENST00000459666	ENSG00000128573	FOXP2	protein_coding	forkhead box P2 [Source:HGNC Symbol;Acc:HGNC:13875]
chr7	140015839	140015958	5	0.000374421	0.000425534	0.460659	intron (ENST00000477571, intron 13 of 15)	21726	ENST00000485139	ENSG00000157800	SLC37A3	protein_coding	solute carrier family 37, member 3 [Source:HGNC Symbol;Acc:HGNC:20651]
chr7	10979834	10981034	56	4.39921e-05	0.000425534	0.516883	promoter-TSS (ENST00000339600)	384	ENST00000604183	ENSG00000271185	RP5-855F16.1	lincRNA	NA
chr7	102246326	102246461	10	6.93534e-12	3.19026e-10	-0.744477	TTS (ENST00000411396)	230	ENST00000519878	ENSG00000105808	RASA4	protein_coding	RAS p21 protein activator 4 [Source:HGNC Symbol;Acc:HGNC:23181]
chr7	142363328	142364023	5	0.00040719	0.000425534	0.458217	promoter-TSS (ENST00000390397)	-522	ENST00000390397	ENSG00000211750	TRBV24-1	TR_V_gene	T cell receptor beta variable 24-1 [Source:HGNC Symbol;Acc:HGNC:12203]
chr7	6911227	6911339	5	0.000374643	0.000425534	0.460642	Intergenic	-3980	ENST00000496207	ENSG00000205897	OR7E136P	pseudogene	olfactory receptor, family 7, subfamily E, member 136 pseudogene [Source:HGNC Symbol;Acc:HGNC:19557]
chr7	6576065	6576388	16	1.26593e-06	2.91165e-05	0.590504	intron (ENST00000457091, intron 2 of 21)	301	ENST00000452113	ENSG00000215045	GRID2IP	protein_coding	glutamate receptor, ionotropic, delta 2 (Grid2) interacting protein [Source:HGNC Symbol;Acc:HGNC:18464]
chr7	155605058	155605660	15	0.000286116	0.000425534	0.468354	promoter-TSS (ENST00000297261)	-392	ENST00000297261	ENSG00000164690	SHH	protein_coding	sonic hedgehog [Source:HGNC Symbol;Acc:HGNC:10848]
chr7	96633569	96634623	8	0.000156735	0.000425534	-0.484866	promoter-TSS (ENST00000431497)	-486	ENST00000431497	ENSG00000231764	DLX6-AS1	antisense	DLX6 antisense RNA 1 [Source:HGNC Symbol;Acc:HGNC:37151]
chr7	73868169	73868488	10	0.000419071	0.000425534	0.457375	promoter-TSS (ENST00000424337)	29	ENST00000455841	ENSG00000006704	GTF2IRD1	protein_coding	GTF2I repeat domain containing 1 [Source:HGNC Symbol;Acc:HGNC:4661]
chr7	552054	553710	44	0.000265862	0.000425534	0.470419	exon (ENST00000482462, exon 1 of 3)	222	ENST00000482462	ENSG00000197461	PDGFA	protein_coding	platelet-derived growth factor alpha polypeptide [Source:HGNC Symbol;Acc:HGNC:8799]
chr7	32535358	32535952	18	0.000242833	0.000425534	0.472948	promoter-TSS (ENST00000409909)	333	ENST00000404479	ENSG00000105778	AVL9	protein_coding	AVL9 homolog (S. cerevisiase) [Source:HGNC Symbol;Acc:HGNC:28994]
chr7	116356644	116356829	5	0.000234165	0.000425534	0.473956	intron (ENST00000318493, intron 2 of 20)	-7463	ENST00000495962	ENSG00000105976	MET	protein_coding	MET proto-oncogene, receptor tyrosine kinase [Source:HGNC Symbol;Acc:HGNC:7029]
chr7	97502586	97502777	6	0.000330943	0.000425534	0.464215	promoter-TSS (ENST00000422745)	-828	ENST00000175506	ENSG00000070669	ASNS	protein_coding	asparagine synthetase (glutamine-hydrolyzing) [Source:HGNC Symbol;Acc:HGNC:753]
chr7	5528059	5528370	18	0.000395315	0.000425534	-0.459081	TTS (ENST00000453700)	3189	ENST00000458839	ENSG00000238394	snoU13	snoRNA	NA
chr7	5552393	5553390	41	0.00041461	0.000425534	0.457689	intron (ENST00000415009, intron 1 of 6)	491	ENST00000415009	ENSG00000155034	FBXL18	protein_coding	F-box and leucine-rich repeat protein 18 [Source:HGNC Symbol;Acc:HGNC:21874]
chr7	155162583	155162758	9	0.000336149	0.000425534	0.463768	Intergenic	-2042	ENST00000378120	ENSG00000204960	BLACE	protein_coding	B-cell acute lymphoblastic leukemia expressed [Source:HGNC Symbol;Acc:HGNC:20484]
chr7	2349785	2349843	5	0.000219001	0.000425534	-0.475805	promoter-TSS (ENST00000435060)	-233	ENST00000435060	ENSG00000106266	SNX8	protein_coding	sorting nexin 8 [Source:HGNC Symbol;Acc:HGNC:14972]
chr8	67419565	67419683	5	0.00136268	0.00172466	0.420609	intron (ENST00000522977, intron 3 of 4)	-6078	ENST00000384222	ENSG00000206949	RNU6-1324P	snRNA	RNA, U6 small nuclear 1324, pseudogene [Source:HGNC Symbol;Acc:HGNC:48287]
chr8	22560922	22561893	68	0.000989127	0.00172466	0.431059	intron (ENST00000523627, intron 1 of 4)	-10593	ENST00000317216	ENSG00000179388	EGR3	protein_coding	early growth response 3 [Source:HGNC Symbol;Acc:HGNC:3240]
chr8	105375903	105376201	5	0.000776419	0.00172466	-0.438719	intron (ENST00000521601, intron 2 of 4)	8768	ENST00000520080	ENSG00000164935	DCSTAMP	protein_coding	dendrocyte expressed seven transmembrane protein [Source:HGNC Symbol;Acc:HGNC:18549]
chr8	57906531	57907228	20	0.00128642	0.00172466	0.422515	promoter-TSS (ENST00000517461)	-477	ENST00000262644	ENSG00000104331	IMPAD1	protein_coding	inositol monophosphatase domain containing 1 [Source:HGNC Symbol;Acc:HGNC:26019]
chr8	22144934	22145210	6	0.000266855	0.00172466	0.470315	exon (ENST00000454009, exon 7 of 23)	11992	ENST00000454009	ENSG00000197181	PIWIL2	protein_coding	piwi-like RNA-mediated gene silencing 2 [Source:HGNC Symbol;Acc:HGNC:17644]
chr8	86157364	86158357	65	0.000723353	0.00172466	0.440922	promoter-TSS (ENST00000549291)	85	ENST00000549291	ENSG00000258256	RP11-219B4.5	protein_coding	NA
chr8	99180724	99180871	10	0.00158188	0.00172466	0.415615	Intergenic	12612	ENST00000517435	ENSG00000104356	POP1	protein_coding	POP1 homolog, ribonuclease P/MRP subunit [Source:HGNC Symbol;Acc:HGNC:30129]
chr8	144820629	144821663	30	0.00106871	0.00172466	0.428568	promoter-TSS (ENST00000534398)	-420	ENST00000534398	ENSG00000203499	FAM83H-AS1	lincRNA	FAM83H antisense RNA 1 (head to head) [Source:HGNC Symbol;Acc:HGNC:48720]
chr8	19171725	19172216	21	0.00116016	0.00172466	0.425903	intron (ENST00000519207, intron 1 of 9)	484	ENST00000519207	ENSG00000104611	SH2D4A	protein_coding	SH2 domain containing 4A [Source:HGNC Symbol;Acc:HGNC:26102]
chr8	122678942	122679929	18	0.00121841	0.00172466	-0.424301	Intergenic	-11930	ENST00000458107	ENSG00000248478	RP11-3G20.2	lincRNA	NA
chr8	54755917	54756387	31	0.000440132	0.00172466	0.455934	promoter-TSS (ENST00000521275)	-34	ENST00000355221	ENSG00000047249	ATP6V1H	protein_coding	ATPase, H+ transporting, lysosomal 50/57kDa, V1 subunit H [Source:HGNC Symbol;Acc:HGNC:18303]
chr8	142733565	142734391	32	0.00145098	0.00172466	0.418517	Intergenic	209240	ENST00000427937	ENSG00000226490	AC138647.1	protein_coding	NA
chr8	144626121	144626259	7	0.00123006	0.00172466	0.423989	intron (ENST00000530600, intron 1 of 1)	1910	ENST00000408472	ENSG00000254144	7SK	antisense	NA
chr8	142240492	142241275	20	0.00102296	0.00172466	0.429979	promoter-TSS (ENST00000519986)	-437	ENST00000519986	ENSG00000022567	SLC45A4	protein_coding	solute carrier family 45, member 4 [Source:HGNC Symbol;Acc:HGNC:29196]
chr8	144896694	144897602	50	0.00154562	0.00172466	0.416397	promoter-TSS (ENST00000377533)	-10	ENST00000377533	ENSG00000180900	SCRIB	protein_coding	scribbled planar cell polarity protein [Source:HGNC Symbol;Acc:HGNC:30377]
chr8	128745159	128746134	7	0.000616575	0.00172466	0.445832	intron (ENST00000518376, intron 1 of 1)	566	ENST00000518376	ENSG00000249375	CASC11	lincRNA	cancer susceptibility candidate 11 (non-protein coding) [Source:HGNC Symbol;Acc:HGNC:48939]
chr8	11499565	11500595	14	0.000321496	0.00172466	0.465044	Intergenic	-34388	ENST00000528712	ENSG00000136574	GATA4	protein_coding	GATA binding protein 4 [Source:HGNC Symbol;Acc:HGNC:4173]
chr8	142736993	142737444	23	0.000752443	0.00172466	0.439697	Intergenic	212481	ENST00000427937	ENSG00000226490	AC138647.1	protein_coding	NA
chr8	125385316	125385639	20	4.99881e-05	0.00126302	0.513822	promoter-TSS (ENST00000297632)	-545	ENST00000297632	ENSG00000164983	TMEM65	protein_coding	transmembrane protein 65 [Source:HGNC Symbol;Acc:HGNC:25203]
chr8	128805496	128807062	68	0.000684334	0.00172466	0.442636	promoter-TSS (ENST00000517525)	-500	ENST00000504719	ENSG00000249859	PVT1	processed_transcript	Pvt1 oncogene (non-protein coding) [Source:HGNC Symbol;Acc:HGNC:9709]
chr8	110656096	110657197	72	0.00026629	0.00172466	0.470374	promoter-TSS (ENST00000399066)	303	ENST00000499579	ENSG00000248050	RP11-422N16.3	protein_coding	NA
chr8	145689344	145690308	16	0.00150191	0.00172466	0.417362	TTS (ENST00000530637)	592	ENST00000438911	ENSG00000187954	CYHR1	protein_coding	cysteine/histidine-rich 1 [Source:HGNC Symbol;Acc:HGNC:17806]
chr8	11653368	11653507	9	0.00155918	0.00172466	0.416103	5' UTR (ENST00000538689, exon 1 of 8)	356	ENST00000538689	ENSG00000079459	FDFT1	protein_coding	farnesyl-diphosphate farnesyltransferase 1 [Source:HGNC Symbol;Acc:HGNC:3629]
chr8	37350981	37351121	12	0.00134346	0.00172466	0.42108	exon (ENST00000522718, exon 1 of 6)	301	ENST00000520422	ENSG00000253161	RP11-150O12.1	lincRNA	long intergenic non-protein coding RNA 1605 [Source:HGNC Symbol;Acc:HGNC:51654]
chr8	61325153	61326992	45	2.25429e-05	0.000980616	0.532373	promoter-TSS (ENST00000534117)	138	ENST00000530033	ENSG00000251396	RP11-163N6.2	lincRNA	long intergenic non-protein coding RNA 1301 [Source:HGNC Symbol;Acc:HGNC:50464]
chr8	146094941	146095352	8	0.00131142	0.00172466	0.421879	intron (ENST00000342660, intron 7 of 7)	-16026	ENST00000450361	ENSG00000170619	COMMD5	protein_coding	COMM domain containing 5 [Source:HGNC Symbol;Acc:HGNC:17902]
chr8	55374489	55375153	5	0.000410125	0.00172466	0.458007	Intergenic	4326	ENST00000297316	ENSG00000164736	SOX17	protein_coding	SRY (sex determining region Y)-box 17 [Source:HGNC Symbol;Acc:HGNC:18122]
chr8	17579607	17580136	9	0.00151339	0.00172466	0.417106	promoter-TSS (ENST00000518975)	-142	ENST00000381861	ENSG00000129422	MTUS1	protein_coding	microtubule associated tumor suppressor 1 [Source:HGNC Symbol;Acc:HGNC:29789]
chr8	6637996	6638323	8	0.00159712	0.00172466	0.415292	Intergenic	32955	ENST00000533159	ENSG00000155189	AGPAT5	protein_coding	1-acylglycerol-3-phosphate O-acyltransferase 5 [Source:HGNC Symbol;Acc:HGNC:20886]
chr8	142190927	142190977	5	0.0016077	0.00172466	-0.415068	exon (ENST00000262585, exon 17 of 23)	2732	ENST00000517985	ENSG00000105339	DENND3	protein_coding	DENN/MADD domain containing 3 [Source:HGNC Symbol;Acc:HGNC:29134]
chr8	75735552	75736723	6	0.00129407	0.00172466	0.422319	promoter-TSS (ENST00000260113)	-634	ENST00000260113	ENSG00000137558	PI15	protein_coding	peptidase inhibitor 15 [Source:HGNC Symbol;Acc:HGNC:8946]
chr8	21614289	21614537	7	0.00130936	0.00172466	0.421931	intron (ENST00000518077, intron 1 of 6)	31258	ENST00000520676	ENSG00000168546	GFRA2	protein_coding	GDNF family receptor alpha 2 [Source:HGNC Symbol;Acc:HGNC:4244]
chr8	125485791	125486772	28	0.000979858	0.00172466	0.43136	promoter-TSS (ENST00000303545)	313	ENST00000519861	ENSG00000245149	RNF139-AS1	lincRNA	RNF139 antisense RNA 1 (head to head) [Source:HGNC Symbol;Acc:HGNC:48940]
chr8	27441261	27441444	6	0.000943039	0.00172466	0.432584	intron (ENST00000454030, intron 3 of 5)	16179	ENST00000521770	ENSG00000120885	CLU	protein_coding	clusterin [Source:HGNC Symbol;Acc:HGNC:2095]
chr8	137805419	137807070	65	0.00223844	0.00229111	-0.403659	intron (ENST00000524346, intron 3 of 5)	-3271	ENST00000521034	ENSG00000254101	RP11-30J20.1	lincRNA	NA
chr8	42547590	42547755	6	0.00120497	0.00172466	0.424664	Intergenic	-4846	ENST00000531610	ENSG00000147432	CHRNB3	protein_coding	cholinergic receptor, nicotinic, beta 3 (neuronal) [Source:HGNC Symbol;Acc:HGNC:1963]
chr8	1244265	1245349	24	0.00125024	0.00172466	0.423454	intron (ENST00000521186, intron 2 of 2)	6022	ENST00000521186	ENSG00000253640	CTD-2281E23.1	lincRNA	NA
chr8	25316731	25317705	40	0.0014325	0.00172466	0.418945	intron (ENST00000518225, intron 1 of 2)	503	ENST00000518225	ENSG00000184661	CDCA2	protein_coding	cell division cycle associated 2 [Source:HGNC Symbol;Acc:HGNC:14623]
chr8	143780552	143781548	14	0.00075696	0.00172466	0.439511	promoter-TSS (ENST00000561179)	-479	ENST00000561179	ENSG00000160886	LY6K	protein_coding	lymphocyte antigen 6 complex, locus K [Source:HGNC Symbol;Acc:HGNC:24225]
chr8	55048382	55048504	5	5.80699e-05	0.00126302	0.510189	promoter-TSS (ENST00000522521)	606	ENST00000519831	ENSG00000137547	MRPL15	protein_coding	mitochondrial ribosomal protein L15 [Source:HGNC Symbol;Acc:HGNC:14054]
chr8	61834869	61836636	51	0.00178818	0.00187436	0.411448	intron (ENST00000527672, intron 2 of 4)	4213	ENST00000527672	ENSG00000254777	AC022182.1	lincRNA	NA
chr8	142009810	142010547	24	0.00141383	0.00172466	0.419383	intron (ENST00000519635, intron 1 of 2)	846	ENST00000521791	ENSG00000169398	PTK2	protein_coding	protein tyrosine kinase 2 [Source:HGNC Symbol;Acc:HGNC:9611]
chr8	857079	858591	10	0.00268495	0.00271617	0.397199	intron (ENST00000578889, intron 1 of 2)	24507	ENST00000578889	ENSG00000237647	ERICH1-AS1	antisense	ERICH1 antisense RNA 1 [Source:HGNC Symbol;Acc:HGNC:32290]
chr8	144309591	144309988	10	0.0011651	0.00172466	0.425764	Intergenic	14722	ENST00000330824	ENSG00000182851	GPIHBP1	protein_coding	NA
chr8	7999269	7999329	5	0.00125747	0.00172466	0.423264	Intergenic	-2846	ENST00000408100	ENSG00000221027	AC068020.1	miRNA	NA
chr8	124284098	124285163	11	0.000872925	0.00172466	0.435037	intron (ENST00000522655, intron 1 of 3)	1606	ENST00000524267	ENSG00000165156	ZHX1	protein_coding	zinc fingers and homeoboxes 1 [Source:HGNC Symbol;Acc:HGNC:12871]
chr8	7468151	7469074	26	0.00057127	0.00172466	-0.44815	Intergenic	10087	ENST00000533883	ENSG00000254796	RP11-1118M6.2	pseudogene	NA
chr8	22735208	22735478	14	0.000364587	0.00172466	0.46143	promoter-TSS (ENST00000522019)	-142	ENST00000520914	ENSG00000248738	RP11-87E22.2	antisense	NA
chr8	60032794	60033077	12	0.000527564	0.00172466	0.450547	TTS (ENST00000523683)	431	ENST00000517898	ENSG00000167912	RP11-25K19.1	antisense	NA
chr8	12296936	12297117	7	0.00159001	0.00172466	-0.415442	Intergenic	-3112	ENST00000393715	ENSG00000145002	FAM86B2	protein_coding	family with sequence similarity 86, member B2 [Source:HGNC Symbol;Acc:HGNC:32222]
chr8	27730412	27730505	6	0.00125644	0.00172466	0.423291	intron (ENST00000354914, intron 8 of 8)	13174	ENST00000579398	ENSG00000265847	MIR4287	miRNA	microRNA 4287 [Source:HGNC Symbol;Acc:HGNC:38208]
chr8	145017531	145018207	32	0.00148359	0.00172466	0.417773	intron (ENST00000532346, intron 1 of 3)	257	ENST00000354589	ENSG00000178209	PLEC	protein_coding	plectin [Source:HGNC Symbol;Acc:HGNC:9069]
chr8	97272787	97273787	21	0.000977771	0.00172466	0.431429	promoter-TSS (ENST00000455950)	529	ENST00000517720	ENSG00000156469	MTERFD1	protein_coding	mitochondrial transcription termination factor 3 [Source:HGNC Symbol;Acc:HGNC:24258]
chr8	72650001	72650164	5	0.000484416	0.00172466	0.453096	Intergenic	55027	ENST00000517848	ENSG00000253287	RP11-281N10.1	lincRNA	NA
chr8	11646765	11647795	11	0.000246926	0.00172466	0.472483	promoter-TSS (ENST00000424509)	-234	ENST00000524415	ENSG00000227203	SUB1P1	pseudogene	SUB1 homolog, transcriptional regulator pseudogene 1 [Source:HGNC Symbol;Acc:HGNC:32300]
chr8	134779692	134779801	5	0.000239232	0.00172466	0.473363	Intergenic	-3905	ENST00000517695	ENSG00000253561	CTD-2588J1.1	lincRNA	NA
chr8	127569004	127570257	74	0.00208163	0.00215598	0.406201	promoter-TSS (ENST00000519880)	-489	ENST00000519880	ENSG00000254286	RP11-89K10.1	antisense	NA
chr8	142401667	142402894	37	6.42538e-06	0.000559008	0.559284	intron (ENST00000520105, intron 1 of 4)	160	ENST00000523147	ENSG00000184489	PTP4A3	protein_coding	protein tyrosine phosphatase type IVA, member 3 [Source:HGNC Symbol;Acc:HGNC:9636]
chr8	65710718	65712412	95	0.000601322	0.00172466	0.446595	promoter-TSS (ENST00000310193)	-247	ENST00000310193	ENSG00000172817	CYP7B1	protein_coding	cytochrome P450, family 7, subfamily B, polypeptide 1 [Source:HGNC Symbol;Acc:HGNC:2652]
chr8	182780	183468	13	0.00063966	0.00172466	0.444709	promoter-TSS (ENST00000606975)	5	ENST00000609090	ENSG00000272812	RP5-855D21.3	sense_intronic	NA
chr8	72753946	72754970	58	0.00162554	0.00172466	0.414695	promoter-TSS (ENST00000522519)	769	ENST00000518440	ENSG00000178860	MSC	protein_coding	musculin [Source:HGNC Symbol;Acc:HGNC:7321]
chr8	67341736	67342719	29	0.00118335	0.00172466	0.425257	promoter-TSS (ENST00000523113)	-192	ENST00000523113	ENSG00000147576	ADHFE1	protein_coding	alcohol dehydrogenase, iron containing, 1 [Source:HGNC Symbol;Acc:HGNC:16354]
chr8	99306153	99307039	31	0.00153527	0.00172466	0.416623	promoter-TSS (ENST00000430223)	25	ENST00000341166	ENSG00000104361	NIPAL2	protein_coding	NIPA-like domain containing 2 [Source:HGNC Symbol;Acc:HGNC:25854]
chr8	101912053	101912425	15	0.00155178	0.00172466	0.416263	Intergenic	4240	ENST00000475156	ENSG00000212994	RPS26P6	pseudogene	ribosomal protein S26 pseudogene 6 [Source:HGNC Symbol;Acc:HGNC:31090]
chr8	102218408	102219424	18	0.00491685	0.00491685	0.374648	promoter-TSS (ENST00000520454)	-495	ENST00000520454	ENSG00000120963	ZNF706	protein_coding	zinc finger protein 706 [Source:HGNC Symbol;Acc:HGNC:24992]
chr8	16858902	16860248	82	0.000121957	0.00172466	0.49148	promoter-TSS (ENST00000519941)	115	ENST00000180166	ENSG00000078579	FGF20	protein_coding	fibroblast growth factor 20 [Source:HGNC Symbol;Acc:HGNC:3677]
chr8	143851215	143852143	21	0.000177611	0.00172466	0.481512	promoter-TSS (ENST00000317543)	-417	ENST00000317543	ENSG00000180155	LYNX1	protein_coding	Ly6/neurotoxin 1 [Source:HGNC Symbol;Acc:HGNC:29604]
chr8	11451115	11451455	9	0.00137721	0.00172466	0.420256	Intergenic	17463	ENST00000304233	ENSG00000170983	LINC00208	lincRNA	long intergenic non-protein coding RNA 208 [Source:HGNC Symbol;Acc:HGNC:15535]
chr8	133687398	133688399	43	0.000615862	0.00172466	0.445867	promoter-TSS (ENST00000522584)	-61	ENST00000519595	ENSG00000129295	LRRC6	protein_coding	leucine rich repeat containing 6 [Source:HGNC Symbol;Acc:HGNC:16725]
chr8	144372117	144373133	26	0.000771647	0.00172466	0.438912	promoter-TSS (ENST00000521537)	166	ENST00000607376	ENSG00000272172	RP13-582O9.7	antisense	NA
chr8	123954688	123954838	6	0.000383263	0.00172466	0.459982	intron (ENST00000534247, intron 1 of 1)	43106	ENST00000559049	ENSG00000259631	RP11-557C18.4	lincRNA	NA
chr8	8745878	8747593	15	0.000768453	0.00172466	0.439041	intron (ENST00000276282, intron 1 of 2)	4419	ENST00000276282	ENSG00000147324	MFHAS1	protein_coding	malignant fibrous histiocytoma amplified sequence 1 [Source:HGNC Symbol;Acc:HGNC:16982]
chr8	102300299	102300495	5	0.00135429	0.00172466	0.420814	intron (ENST00000524287, intron 2 of 2)	724	ENST00000524287	ENSG00000253282	KB-1410C5.3	lincRNA	NA
chr8	67350852	67352379	47	0.00029099	0.00172466	0.467877	exon (ENST00000518781, exon 1 of 3)	113	ENST00000518781	ENSG00000147576	ADHFE1	protein_coding	alcohol dehydrogenase, iron containing, 1 [Source:HGNC Symbol;Acc:HGNC:16354]
chr8	19794539	19794696	9	0.000608105	0.00172466	0.446253	intron (ENST00000520959, intron 1 of 4)	-1763	ENST00000524029	ENSG00000175445	LPL	protein_coding	lipoprotein lipase [Source:HGNC Symbol;Acc:HGNC:6677]
chr8	25058674	25059325	7	0.000369693	0.00172466	-0.461027	intron (ENST00000276440, intron 1 of 51)	16620	ENST00000276440	ENSG00000147459	DOCK5	protein_coding	dedicator of cytokinesis 5 [Source:HGNC Symbol;Acc:HGNC:23476]
chr8	25793475	25793551	6	0.00156589	0.00172466	0.415958	intron (ENST00000408929, intron 5 of 14)	7872	ENST00000401453	ENSG00000248731	AC090103.1	pseudogene	NA
chr8	7212579	7213628	31	0.000886227	0.00172466	0.434559	promoter-TSS (ENST00000529456)	-228	ENST00000529456	ENSG00000215374	FAM66B	lincRNA	family with sequence similarity 66, member B [Source:HGNC Symbol;Acc:HGNC:28890]
chr8	59570327	59571948	62	0.000350911	0.00172466	0.462533	intron (ENST00000518229, intron 1 of 7)	635	ENST00000519871	ENSG00000035681	NSMAF	protein_coding	neutral sphingomyelinase (N-SMase) activation associated factor [Source:HGNC Symbol;Acc:HGNC:8017]
chr8	101965264	101965968	32	0.00146442	0.00172466	0.418209	promoter-TSS (ENST00000395957)	0	ENST00000492736	ENSG00000164924	YWHAZ	protein_coding	tyrosine 3-monooxygenase/tryptophan 5-monooxygenase activation protein, zeta [Source:HGNC Symbol;Acc:HGNC:12855]
chr8	38268279	38268482	5	0.000589866	0.00172466	0.447179	TTS (ENST00000532791)	-2121	ENST00000606593	ENSG00000272159	RP11-350N15.6	antisense	NA
chr8	102121662	102121775	5	9.94048e-05	0.00172466	0.496759	Intergenic	16667	ENST00000524369	ENSG00000253395	KB-1460A1.1	lincRNA	NA
chr8	17941996	17943293	38	0.000561155	0.00172466	0.44869	promoter-TSS (ENST00000381733)	87	ENST00000517798	ENSG00000245281	CTD-2547L16.1	antisense	NA
chr8	53625864	53626519	44	0.00153471	0.00172466	0.416636	intron (ENST00000518468, intron 1 of 2)	791	ENST00000435644	ENSG00000023287	RB1CC1	protein_coding	RB1-inducible coiled-coil 1 [Source:HGNC Symbol;Acc:HGNC:15574]
chr8	124693508	124693825	5	0.00147142	0.00172466	0.418049	intron (ENST00000419625, intron 10 of 10)	-28477	ENST00000325995	ENSG00000175946	KLHL38	protein_coding	kelch-like family member 38 [Source:HGNC Symbol;Acc:HGNC:34435]
chr8	123794517	123795915	71	0.000445963	0.00172466	0.455546	intron (ENST00000314393, intron 1 of 3)	1583	ENST00000314393	ENSG00000178764	ZHX2	protein_coding	zinc fingers and homeoboxes 2 [Source:HGNC Symbol;Acc:HGNC:18513]
chr8	120218238	120220094	16	0.000253071	0.00172466	0.471798	intron (ENST00000522112, intron 2 of 4)	-1022	ENST00000534619	ENSG00000147676	MAL2	protein_coding	mal, T-cell differentiation protein 2 (gene/pseudogene) [Source:HGNC Symbol;Acc:HGNC:13634]
chr9	33025452	33026637	15	9.53887e-06	0.000633952	0.551097	promoter-TSS (ENST00000495360)	761	ENST00000495015	ENSG00000086061	DNAJA1	protein_coding	DnaJ (Hsp40) homolog, subfamily A, member 1 [Source:HGNC Symbol;Acc:HGNC:5229]
chr9	137252216	137253067	9	0.00133098	0.00157781	0.421389	intron (ENST00000481739, intron 1 of 9)	-11175	ENST00000356384	ENSG00000186350	RXRA	protein_coding	retinoid X receptor, alpha [Source:HGNC Symbol;Acc:HGNC:10477]
chr9	4793339	4794083	28	0.00113436	0.00157781	0.426635	intron (ENST00000473230, intron 1 of 3)	624	ENST00000473230	ENSG00000120158	RCL1	protein_coding	RNA terminal phosphate cyclase-like 1 [Source:HGNC Symbol;Acc:HGNC:17687]
chr9	131451011	131451144	12	0.000695172	0.00157781	0.442151	promoter-TSS (ENST00000322030)	-427	ENST00000322030	ENSG00000119335	SET	protein_coding	SET nuclear proto-oncogene [Source:HGNC Symbol;Acc:HGNC:10760]
chr9	139140832	139141754	19	0.00110426	0.00157781	0.427509	TTS (ENST00000584807)	1758	ENST00000584807	ENSG00000264527	WI2-1959D15.1	lincRNA	NA
chr9	97489357	97489578	9	0.00150653	0.00157781	0.417259	intron (ENST00000297979, intron 1 of 14)	474	ENST00000297979	ENSG00000148120	C9orf3	protein_coding	chromosome 9 open reading frame 3 [Source:HGNC Symbol;Acc:HGNC:1361]
chr9	133807429	133808292	10	0.000229866	0.00153244	0.474469	intron (ENST00000451466, intron 2 of 5)	-1377	ENST00000421067	ENSG00000236658	RP11-83J21.3	antisense	NA
chr9	100264301	100265300	63	0.00143078	0.00157781	0.418985	intron (ENST00000259365, intron 1 of 9)	880	ENST00000259365	ENSG00000136842	TMOD1	protein_coding	tropomodulin 1 [Source:HGNC Symbol;Acc:HGNC:11871]
chr9	130980975	130981195	16	4.0021e-05	0.000636851	0.519128	intron (ENST00000341179, intron 3 of 22)	537	ENST00000441149	ENSG00000106976	DNM1	protein_coding	dynamin 1 [Source:HGNC Symbol;Acc:HGNC:2972]
chr9	136215480	136217303	38	0.000400025	0.00157781	0.458735	promoter-TSS (ENST00000362874)	141	ENST00000383884	ENSG00000206611	SNORD24	snoRNA	small nucleolar RNA, C/D box 24 [Source:HGNC Symbol;Acc:HGNC:10146]
chr9	139143509	139144472	27	0.00106424	0.00157781	0.428704	promoter-TSS (ENST00000584807)	-940	ENST00000584807	ENSG00000264527	WI2-1959D15.1	lincRNA	NA
chr9	136855846	136856597	33	0.00110254	0.00157781	0.427559	intron (ENST00000371850, intron 1 of 29)	1159	ENST00000486113	ENSG00000160293	VAV2	protein_coding	vav 2 guanine nucleotide exchange factor [Source:HGNC Symbol;Acc:HGNC:12658]
chr9	132403384	132404397	37	0.000751788	0.00157781	0.439724	TTS (ENST00000455074)	512	ENST00000277459	ENSG00000148331	ASB6	protein_coding	ankyrin repeat and SOCS box containing 6 [Source:HGNC Symbol;Acc:HGNC:17181]
chr9	129567760	129567962	8	0.00151421	0.00157781	0.417088	intron (ENST00000449886, intron 1 of 1)	549	ENST00000450858	ENSG00000169155	ZBTB43	protein_coding	zinc finger and BTB domain containing 43 [Source:HGNC Symbol;Acc:HGNC:17908]
chr9	132628878	132629002	9	0.00104437	0.00157781	-0.429312	intron (ENST00000358355, intron 10 of 25)	-1661	ENST00000474895	ENSG00000136878	USP20	protein_coding	ubiquitin specific peptidase 20 [Source:HGNC Symbol;Acc:HGNC:12619]
chr9	139891090	139891152	5	0.000573173	0.00157781	0.448049	promoter-TSS (ENST00000480181)	-132	ENST00000473911	ENSG00000169583	CLIC3	protein_coding	chloride intracellular channel 3 [Source:HGNC Symbol;Acc:HGNC:2064]
chr9	124976592	124976726	11	0.00151516	0.00157781	0.417067	promoter-TSS (ENST00000464484)	-458	ENST00000464484	ENSG00000106852	LHX6	protein_coding	LIM homeobox 6 [Source:HGNC Symbol;Acc:HGNC:21735]
chr9	117264082	117264208	5	0.00138192	0.00157781	0.420143	intron (ENST00000374057, intron 1 of 1)	1308	ENST00000265134	ENSG00000095397	DFNB31	protein_coding	deafness, autosomal recessive 31 [Source:HGNC Symbol;Acc:HGNC:16361]
chr9	97889992	97890132	15	0.00109358	0.00157781	0.427824	promoter-TSS (ENST00000464627)	-360	ENST00000464653	ENSG00000158169	FANCC	protein_coding	Fanconi anemia, complementation group C [Source:HGNC Symbol;Acc:HGNC:3584]
chr9	35656738	35657936	29	0.00540887	0.00540887	0.370933	promoter-TSS (ENST00000426546)	677	ENST00000363046	ENSG00000269900	RMRP	lincRNA	RNA component of mitochondrial RNA processing endoribonuclease [Source:EntrezGene;Acc:6023]
chr9	133972065	133972709	26	0.00138531	0.00157781	0.420062	intron (ENST00000372302, intron 2 of 5)	155	ENST00000478257	ENSG00000126878	AIF1L	protein_coding	allograft inflammatory factor 1-like [Source:HGNC Symbol;Acc:HGNC:28904]
chr9	36818589	36818697	9	0.00155682	0.00157781	0.416154	Intergenic	4953	ENST00000580479	ENSG00000266255	MIR4475	miRNA	microRNA 4475 [Source:HGNC Symbol;Acc:HGNC:41697]
chr9	69148161	69148624	5	0.00125011	0.00157781	0.423458	promoter-TSS (ENST00000426020)	-539	ENST00000272546	ENSG00000227558	PGM5P2	pseudogene	NA
chr9	139636710	139637707	6	3.16976e-05	0.000633952	0.524585	promoter-TSS (ENST00000529013)	146	ENST00000474369	ENSG00000187922	LCN10	protein_coding	lipocalin 10 [Source:HGNC Symbol;Acc:HGNC:20892]
chr9	85676347	85677347	25	0.00115633	0.00157781	0.42601	intron (ENST00000340717, intron 1 of 1)	1196	ENST00000376447	ENSG00000165105	RASEF	protein_coding	RAS and EF-hand domain containing [Source:HGNC Symbol;Acc:HGNC:26464]
chr9	100684819	100685262	30	0.00142902	0.00157781	0.419027	promoter-TSS (ENST00000455506)	-189	ENST00000375119	ENSG00000136932	C9orf156	protein_coding	tRNA methyltransferase O [Source:HGNC Symbol;Acc:HGNC:30967]
chr9	137001904	137002090	12	0.000766001	0.00157781	0.439141	intron (ENST00000358625, intron 1 of 13)	787	ENST00000358625	ENSG00000196363	WDR5	protein_coding	WD repeat domain 5 [Source:HGNC Symbol;Acc:HGNC:12757]
chr9	139557603	139557999	10	0.00133566	0.00157781	-0.421273	intron (ENST00000308874, intron 1 of 9)	416	ENST00000490469	ENSG00000172889	EGFL7	protein_coding	EGF-like-domain, multiple 7 [Source:HGNC Symbol;Acc:HGNC:20594]
chr9	71650555	71651482	45	0.000337957	0.00157781	0.463614	promoter-TSS (ENST00000498653)	-58	ENST00000498653	ENSG00000165060	FXN	protein_coding	frataxin [Source:HGNC Symbol;Acc:HGNC:3951]
chr9	132478262	132478406	6	0.00127644	0.00157781	0.422771	intron (ENST00000440413, intron 1 of 1)	2580	ENST00000440413	ENSG00000236024	RP11-483H20.6	antisense	PRRX2 antisense RNA 1 [Source:HGNC Symbol;Acc:HGNC:50684]
chr9	100744147	100745147	10	0.000894568	0.00157781	0.434262	promoter-TSS (ENST00000339399)	-996	ENST00000339399	ENSG00000136938	ANP32B	protein_coding	acidic (leucine-rich) nuclear phosphoprotein 32 family, member B [Source:HGNC Symbol;Acc:HGNC:16677]
chr9	91300929	91301354	25	0.00153894	0.00157781	0.416543	Intergenic	-34067	ENST00000544644	ENSG00000228189	RP13-60M5.2	lincRNA	NA
chr9	503835	504024	10	0.000744406	0.00157781	0.440031	promoter-TSS (ENST00000489369)	-772	ENST00000489369	ENSG00000107104	KANK1	protein_coding	KN motif and ankyrin repeat domains 1 [Source:HGNC Symbol;Acc:HGNC:19309]
chr9	130705035	130705208	6	0.00015428	0.00123424	0.485287	3' UTR (ENST00000373095, exon 11 of 11)	3107	ENST00000415141	ENSG00000227218	RP11-203J24.8	antisense	NA
chr9	69381667	69381876	29	0.00134491	0.00157781	0.421044	promoter-TSS (ENST00000427650)	-40	ENST00000357336	ENSG00000172014	ANKRD20A4	protein_coding	ankyrin repeat domain 20 family, member A4 [Source:HGNC Symbol;Acc:HGNC:31982]
chr9	135115460	135117273	54	0.000187917	0.00136667	0.479986	promoter-TSS (ENST00000483055)	372	ENST00000490694	ENSG00000196358	NTNG2	protein_coding	netrin G2 [Source:HGNC Symbol;Acc:HGNC:14288]
chr9	136471948	136472927	12	0.00084549	0.00157781	0.436045	Intergenic	-21119	ENST00000496132	ENSG00000196990	FAM163B	protein_coding	family with sequence similarity 163, member B [Source:HGNC Symbol;Acc:HGNC:33277]
chr9	140201420	140202125	17	0.000815266	0.00157781	0.43719	intron (ENST00000342129, intron 20 of 20)	-5070	ENST00000356628	ENSG00000198435	NRARP	protein_coding	NOTCH-regulated ankyrin repeat protein [Source:HGNC Symbol;Acc:HGNC:33843]
chr9	130187159	130187443	5	0.000382822	0.00157781	0.460015	intron (ENST00000342483, intron 1 of 4)	584	ENST00000543471	ENSG00000196152	ZNF79	protein_coding	zinc finger protein 79 [Source:HGNC Symbol;Acc:HGNC:13153]
chr9	124887124	124887925	6	0.00136533	0.00157781	0.420544	Intergenic	-5079	ENST00000584530	ENSG00000266583	MIR4478	miRNA	microRNA 4478 [Source:HGNC Symbol;Acc:HGNC:41759]
chr9	140023372	140024523	51	0.00110827	0.00157781	0.427391	Intergenic	-5888	ENST00000459401	ENSG00000238824	snoU13	snoRNA	NA
chr9	95525211	95525530	7	0.00155809	0.00157781	0.416127	intron (ENST00000375512, intron 1 of 7)	1723	ENST00000356884	ENSG00000185963	BICD2	protein_coding	bicaudal D homolog 2 (Drosophila) [Source:HGNC Symbol;Acc:HGNC:17208]
chr9	124462081	124463158	14	4.77638e-05	0.000636851	0.514916	intron (ENST00000394340, intron 3 of 5)	971	ENST00000373782	ENSG00000136848	DAB2IP	protein_coding	DAB2 interacting protein [Source:HGNC Symbol;Acc:HGNC:17294]
chr9	99884147	99884538	10	0.00123636	0.00157781	0.423821	exon (ENST00000395253, exon 1 of 1)	402	ENST00000395253	ENSG00000213612	FAM220CP	pseudogene	family with sequence similarity 220, member C, pseudogene [Source:HGNC Symbol;Acc:HGNC:43640]
chr9	140586126	140586318	7	0.000971817	0.00157781	-0.431624	intron (ENST00000460486, intron 1 of 2)	24420	ENST00000460486	ENSG00000181090	EHMT1	protein_coding	euchromatic histone-lysine N-methyltransferase 1 [Source:HGNC Symbol;Acc:HGNC:24650]
chr9	21974704	21974762	8	0.0010883	0.00157781	0.42798	promoter-TSS (ENST00000380151)	93	ENST00000380151	ENSG00000147889	CDKN2A	protein_coding	cyclin-dependent kinase inhibitor 2A [Source:HGNC Symbol;Acc:HGNC:1787]
chr9	140030729	140030908	7	0.00152425	0.00157781	0.416866	Intergenic	-2023	ENST00000315048	ENSG00000176884	GRIN1	protein_coding	glutamate receptor, ionotropic, N-methyl D-aspartate 1 [Source:HGNC Symbol;Acc:HGNC:4584]
chr9	132258060	132258995	45	0.000822428	0.00157781	0.436916	promoter-TSS (ENST00000608272)	-674	ENST00000608272	ENSG00000204054	LINC00963	processed_transcript	long intergenic non-protein coding RNA 963 [Source:HGNC Symbol;Acc:HGNC:48716]
chr9	95858529	95859260	53	0.00133809	0.00157781	0.421213	intron (ENST00000375464, intron 1 of 5)	290	ENST00000498243	ENSG00000165233	C9orf89	protein_coding	caspase recruitment domain family, member 19 [Source:HGNC Symbol;Acc:HGNC:28148]
chr9	131183364	131183438	7	1.83362e-05	0.000633952	0.536988	5' UTR (ENST00000372842, exon 3 of 14)	641	ENST00000493788	ENSG00000167123	CERCAM	protein_coding	cerebral endothelial cell adhesion molecule [Source:HGNC Symbol;Acc:HGNC:23723]
chr9	139585531	139586254	12	0.0015342	0.00157781	0.416647	Intergenic	-2695	ENST00000408766	ENSG00000221693	AL590226.1	miRNA	NA
chr9	35103420	35103633	10	0.00144983	0.00157781	0.418544	promoter-TSS (ENST00000356493)	-373	ENST00000356493	ENSG00000165283	STOML2	protein_coding	stomatin (EPB72)-like 2 [Source:HGNC Symbol;Acc:HGNC:14559]
chr9	136339284	136339466	5	0.00146055	0.00157781	-0.418297	intron (ENST00000371897, intron 6 of 8)	4822	ENST00000414172	ENSG00000160326	SLC2A6	protein_coding	solute carrier family 2 (facilitated glucose transporter), member 6 [Source:HGNC Symbol;Acc:HGNC:11011]
chr9	140340720	140341713	13	0.000381454	0.00157781	0.460119	TTS (ENST00000371475)	-4949	ENST00000461823	ENSG00000188833	ENTPD8	protein_coding	ectonucleoside triphosphate diphosphohydrolase 8 [Source:HGNC Symbol;Acc:HGNC:24860]
chr9	37029702	37030405	29	0.000775971	0.00157781	0.438737	intron (ENST00000377840, intron 1 of 8)	3974	ENST00000414447	ENSG00000196092	PAX5	protein_coding	paired box 5 [Source:HGNC Symbol;Acc:HGNC:8619]
chr9	90621637	90622309	16	0.00122812	0.00157781	-0.42404	Intergenic	-8723	ENST00000606534	ENSG00000271923	U6	snRNA	RNA, U6 small nuclear 86, pseudogene [Source:HGNC Symbol;Acc:HGNC:47049]
chr9	138152482	138152880	14	0.000988468	0.00157781	0.43108	Intergenic	-1406	ENST00000593613	ENSG00000269408	AL390778.1	protein_coding	NA
chr9	137118084	137118241	11	0.000145539	0.00123424	-0.486836	Intergenic	69080	ENST00000417135	ENSG00000223729	RP11-145E17.2	lincRNA	NA
chr9	139913682	139913752	5	0.000652503	0.00157781	0.4441	promoter-TSS (ENST00000467624)	98	ENST00000467624	ENSG00000107331	ABCA2	protein_coding	ATP-binding cassette, sub-family A (ABC1), member 2 [Source:HGNC Symbol;Acc:HGNC:32]
chr9	72374981	72375683	21	0.000854425	0.00157781	0.435714	promoter-TSS (ENST00000340434)	-457	ENST00000472967	ENSG00000188647	PTAR1	protein_coding	protein prenyltransferase alpha subunit repeat containing 1 [Source:HGNC Symbol;Acc:HGNC:30449]
chr9	127539334	127540222	24	0.00149284	0.00157781	0.417565	intron (ENST00000373580, intron 1 of 7)	228	ENST00000373580	ENSG00000185585	OLFML2A	protein_coding	olfactomedin-like 2A [Source:HGNC Symbol;Acc:HGNC:27270]
chr9	34651602	34652417	16	0.000343344	0.00157781	0.46316	promoter-TSS (ENST00000441545)	-149	ENST00000555247	ENSG00000137070	IL11RA	protein_coding	interleukin 11 receptor, alpha [Source:HGNC Symbol;Acc:HGNC:5967]
chr9	37428912	37429058	5	0.000926713	0.00157781	0.43314	promoter-TSS (ENST00000482603)	-7	ENST00000494290	ENSG00000137106	GRHPR	protein_coding	glyoxylate reductase/hydroxypyruvate reductase [Source:HGNC Symbol;Acc:HGNC:4570]
chr9	136202855	136203527	61	0.000149706	0.00123424	0.486087	promoter-TSS (ENST00000372022)	44	ENST00000372022	ENSG00000148296	SURF6	protein_coding	surfeit 6 [Source:HGNC Symbol;Acc:HGNC:11478]
chr9	35649799	35650670	21	0.000260864	0.00157781	0.470951	exon (ENST00000486859, exon 2 of 3)	232	ENST00000486859	ENSG00000137078	SIT1	protein_coding	signaling threshold regulating transmembrane adaptor 1 [Source:HGNC Symbol;Acc:HGNC:17710]
chr9	139587912	139588648	17	0.00128281	0.00157781	0.422607	promoter-TSS (ENST00000408766)	-308	ENST00000408766	ENSG00000221693	AL590226.1	miRNA	NA
chr9	131102006	131103270	24	0.000796299	0.00157781	0.437928	promoter-TSS (ENST00000372870)	-287	ENST00000372870	ENSG00000167114	SLC27A4	protein_coding	solute carrier family 27 (fatty acid transporter), member 4 [Source:HGNC Symbol;Acc:HGNC:10998]
chr9	123690586	123691584	22	0.000876113	0.00157781	0.434922	promoter-TSS (ENST00000373887)	-38	ENST00000373887	ENSG00000056558	TRAF1	protein_coding	TNF receptor-associated factor 1 [Source:HGNC Symbol;Acc:HGNC:12031]
chr9	138441301	138441453	7	2.57741e-05	0.000633952	-0.529338	intron (ENST00000537747, intron 5 of 5)	3376	ENST00000539850	ENSG00000122136	OBP2A	protein_coding	odorant binding protein 2A [Source:HGNC Symbol;Acc:HGNC:23380]
chr9	35605934	35606137	13	0.00150265	0.00157781	0.417345	promoter-TSS (ENST00000467424)	548	ENST00000498522	ENSG00000107140	TESK1	protein_coding	testis-specific kinase 1 [Source:HGNC Symbol;Acc:HGNC:11731]
chr9	66486255	66487063	36	0.000843591	0.00157781	0.436116	Intergenic	7537	ENST00000417533	ENSG00000229422	RP11-262H14.5	pseudogene	NA
chr9	95570554	95571553	62	0.00150965	0.00157781	0.417189	promoter-TSS (ENST00000375504)	-616	ENST00000473204	ENSG00000187984	ANKRD19P	pseudogene	ankyrin repeat domain 19, pseudogene [Source:HGNC Symbol;Acc:HGNC:22567]
chr9	108209805	108210777	31	0.0012364	0.00157781	0.42382	promoter-TSS (ENST00000469022)	-24	ENST00000374716	ENSG00000106701	FSD1L	protein_coding	fibronectin type III and SPRY domain containing 1-like [Source:HGNC Symbol;Acc:HGNC:13753]
chr9	132500332	132500610	19	0.000113366	0.00123424	0.493377	TTS (ENST00000481476)	1431	ENST00000435588	ENSG00000255824	AL590369.1	pseudogene	NA
chr9	138879640	138880367	10	0.00138247	0.00157781	0.42013	Intergenic	-26778	ENST00000371756	ENSG00000130560	UBAC1	protein_coding	UBA domain containing 1 [Source:HGNC Symbol;Acc:HGNC:30221]
chr9	72874483	72874637	8	0.00139046	0.00157781	0.419938	promoter-TSS (ENST00000594708)	623	ENST00000361138	ENSG00000198887	SMC5	protein_coding	structural maintenance of chromosomes 5 [Source:HGNC Symbol;Acc:HGNC:20465]
chr9	132145595	132146157	27	0.00104093	0.00157781	0.429418	Intergenic	-3127	ENST00000444641	ENSG00000236146	RP11-65J3.6	pseudogene	NA
chr9	32783463	32783523	6	0.00139101	0.00157781	0.419925	promoter-TSS (ENST00000342743)	-4	ENST00000342743	ENSG00000188133	TMEM215	protein_coding	transmembrane protein 215 [Source:HGNC Symbol;Acc:HGNC:33816]
chr9	134700965	134701220	7	0.00087448	0.00157781	0.434981	Intergenic	9514	ENST00000444708	ENSG00000236687	RP11-323H21.3	lincRNA	NA
chr9	131798763	131799803	38	0.0015273	0.00157781	0.416798	promoter-TSS (ENST00000358369)	9	ENST00000450073	ENSG00000148343	FAM73B	protein_coding	family with sequence similarity 73, member B [Source:HGNC Symbol;Acc:HGNC:23621]
chr10	35263168	35263763	8	0.00120731	0.00136715	0.424601	Intergenic	9469	ENST00000451920	ENSG00000213724	PRDX2P2	pseudogene	peroxiredoxin 2 pseudogene 2 [Source:HGNC Symbol;Acc:HGNC:44967]
chr10	29948200	29948561	6	0.000174155	0.00136715	0.482042	intron (ENST00000375398, intron 2 of 39)	-12197	ENST00000483758	ENSG00000197321	SVIL	protein_coding	supervillin [Source:HGNC Symbol;Acc:HGNC:11480]
chr10	106034453	106035291	40	1.16774e-05	0.000334753	0.546808	promoter-TSS (ENST00000429569)	-48	ENST00000369707	ENSG00000065621	GSTO2	protein_coding	glutathione S-transferase omega 2 [Source:HGNC Symbol;Acc:HGNC:23064]
chr10	102027116	102027708	35	0.00118866	0.00136715	0.42511	promoter-TSS (ENST00000496796)	12	ENST00000473842	ENSG00000095485	CWF19L1	protein_coding	CWF19-like 1, cell cycle control (S. pombe) [Source:HGNC Symbol;Acc:HGNC:25613]
chr10	103538440	103539422	24	0.00119495	0.00136715	0.424938	Intergenic	-3077	ENST00000469792	ENSG00000107831	FGF8	protein_coding	fibroblast growth factor 8 (androgen-induced) [Source:HGNC Symbol;Acc:HGNC:3686]
chr10	95965476	95965722	5	0.000121871	0.00134965	0.491498	intron (ENST00000371385, intron 3 of 31)	21446	ENST00000447227	ENSG00000228553	RP11-391J2.3	antisense	NA
chr10	94840598	94840750	10	0.000927937	0.00136715	0.433098	Intergenic	7027	ENST00000394139	ENSG00000095596	CYP26A1	protein_coding	cytochrome P450, family 26, subfamily A, polypeptide 1 [Source:HGNC Symbol;Acc:HGNC:2603]
chr10	3977528	3977659	7	0.00121765	0.00136715	0.424321	intron (ENST00000432452, intron 1 of 1)	883	ENST00000432452	ENSG00000226005	RP11-464C19.3	lincRNA	NA
chr10	54643776	54644030	10	0.000900103	0.00136715	0.434066	Intergenic	31536	ENST00000364326	ENSG00000201196	Y_RNA	misc_RNA	Y RNA [Source:RFAM;Acc:RF00019]
chr10	32216048	32217022	36	0.00117882	0.00136715	0.425382	intron (ENST00000375250, intron 1 of 17)	1193	ENST00000375245	ENSG00000165322	ARHGAP12	protein_coding	Rho GTPase activating protein 12 [Source:HGNC Symbol;Acc:HGNC:16348]
chr10	85931493	85932636	17	0.00143229	0.00146639	0.41895	Intergenic	-1429	ENST00000372126	ENSG00000188373	C10orf99	protein_coding	chromosome 10 open reading frame 99 [Source:HGNC Symbol;Acc:HGNC:31428]
chr10	64574641	64575688	40	0.00105246	0.00136715	0.429063	intron (ENST00000411732, intron 2 of 2)	950	ENST00000242480	ENSG00000122877	EGR2	protein_coding	early growth response 2 [Source:HGNC Symbol;Acc:HGNC:3239]
chr10	3929019	3929142	6	0.00102803	0.00136715	0.42982	Intergenic	-47630	ENST00000432452	ENSG00000226005	RP11-464C19.3	lincRNA	NA
chr10	126752037	126753008	9	0.00109557	0.00136715	0.427765	intron (ENST00000476817, intron 2 of 2)	-31084	ENST00000581038	ENSG00000264572	MIR4296	miRNA	microRNA 4296 [Source:HGNC Symbol;Acc:HGNC:38178]
chr10	135160801	135161016	5	0.00114331	0.00136715	0.426379	promoter-TSS (ENST00000423766)	65	ENST00000423766	ENSG00000165828	PRAP1	protein_coding	proline-rich acidic protein 1 [Source:HGNC Symbol;Acc:HGNC:23304]
chr10	81002567	81003817	85	0.000321264	0.00136715	0.465064	promoter-TSS (ENST00000472035)	-234	ENST00000472035	ENSG00000108175	ZMIZ1	protein_coding	zinc finger, MIZ-type containing 1 [Source:HGNC Symbol;Acc:HGNC:16493]
chr10	3824297	3825203	17	0.00117288	0.00136715	0.425547	promoter-TSS (ENST00000173785)	-507	ENST00000173785	ENSG00000067082	KLF6	protein_coding	Kruppel-like factor 6 [Source:HGNC Symbol;Acc:HGNC:2235]
chr10	114713197	114713293	5	0.00102151	0.00136715	0.430025	intron (ENST00000369397, intron 3 of 13)	-1611	ENST00000369391	ENSG00000233547	RP11-57H14.2	antisense	NA
chr10	134955483	134956539	43	0.0014679	0.00148517	0.418129	Intergenic	2797	ENST00000418634	ENSG00000235264	RPL5P28	pseudogene	ribosomal protein L5 pseudogene 28 [Source:HGNC Symbol;Acc:HGNC:36827]
chr10	33247472	33248202	31	0.00113484	0.00136715	0.426621	promoter-TSS (ENST00000488494)	64	ENST00000450890	ENSG00000229656	RP11-462L8.1	lincRNA	NA
chr10	133331264	133331633	8	0.0011214	0.00136715	0.427009	Intergenic	-158066	ENST00000579404	ENSG00000265977	AL450307.2	miRNA	NA
chr10	99343554	99344164	5	0.000877814	0.00136715	0.434861	promoter-TSS (ENST00000370649)	-221	ENST00000465608	ENSG00000241935	HOGA1	protein_coding	4-hydroxy-2-oxoglutarate aldolase 1 [Source:HGNC Symbol;Acc:HGNC:25155]
chr10	6245343	6247187	48	4.81097e-07	4.13744e-05	0.607443	intron (ENST00000379785, intron 1 of 16)	1371	ENST00000379775	ENSG00000170525	PFKFB3	protein_coding	6-phosphofructo-2-kinase/fructose-2,6-biphosphatase 3 [Source:HGNC Symbol;Acc:HGNC:8874]
chr10	80725117	80725497	10	0.000540236	0.00136715	0.449834	intron (ENST00000456353, intron 5 of 9)	-3156	ENST00000428862	ENSG00000224596	ZMIZ1-AS1	antisense	ZMIZ1 antisense RNA 1 [Source:HGNC Symbol;Acc:HGNC:27433]
chr10	77164269	77165775	62	0.00125817	0.00136715	0.423246	intron (ENST00000527641, intron 1 of 1)	1099	ENST00000527641	ENSG00000237149	ZNF503-AS2	processed_transcript	ZNF503 antisense RNA 2 [Source:HGNC Symbol;Acc:HGNC:23525]
chr10	124067275	124067500	8	0.000108569	0.00134965	0.494494	intron (ENST00000368994, intron 10 of 15)	16792	ENST00000507495	ENSG00000138152	BTBD16	protein_coding	BTB (POZ) domain containing 16 [Source:HGNC Symbol;Acc:HGNC:26340]
chr10	112290304	112290463	6	0.00112236	0.00136715	0.426981	Intergenic	20228	ENST00000446943	ENSG00000233518	RPL7P35	pseudogene	ribosomal protein L7 pseudogene 35 [Source:HGNC Symbol;Acc:HGNC:36153]
chr10	43817981	43818965	44	0.00129543	0.00136715	0.422284	promoter-TSS (ENST00000451438)	-640	ENST00000451438	ENSG00000224265	RP11-168L22.2	lincRNA	NA
chr10	94455525	94456646	43	0.000939606	0.00136715	0.4327	TTS (ENST00000282728)	4474	ENST00000492654	ENSG00000152804	HHEX	protein_coding	hematopoietically expressed homeobox [Source:HGNC Symbol;Acc:HGNC:4901]
chr10	133642086	133642317	7	0.000677547	0.00136715	0.442943	Intergenic	-19667	ENST00000341866	ENSG00000189275	AL450307.1	protein_coding	long intergenic non-protein coding RNA 1164 [Source:HGNC Symbol;Acc:HGNC:49533]
chr10	23633567	23633828	8	0.000871454	0.00136715	0.435091	promoter-TSS (ENST00000376500)	76	ENST00000323327	ENSG00000179133	C10orf67	protein_coding	chromosome 10 open reading frame 67 [Source:HGNC Symbol;Acc:HGNC:28716]
chr10	3666081	3666860	14	0.000125549	0.00134965	0.490723	Intergenic	-87248	ENST00000426811	ENSG00000236892	RP11-482E14.2	lincRNA	NA
chr10	131988542	131989556	44	0.00134671	0.00139538	0.421	Intergenic	11411	ENST00000496195	ENSG00000108010	GLRX3	protein_coding	glutaredoxin 3 [Source:HGNC Symbol;Acc:HGNC:15987]
chr10	60461081	60461324	9	0.000533158	0.00136715	0.450231	intron (ENST00000373886, intron 2 of 20)	-14111	ENST00000332869	ENSG00000183055	FAM133CP	pseudogene	family with sequence similarity 133, member C, pseudogene [Source:HGNC Symbol;Acc:HGNC:44190]
chr10	96442170	96442674	5	0.000793561	0.00136715	0.438036	promoter-TSS (ENST00000285979)	-829	ENST00000339022	ENSG00000108242	CYP2C18	protein_coding	cytochrome P450, family 2, subfamily C, polypeptide 18 [Source:HGNC Symbol;Acc:HGNC:2620]
chr10	43891378	43892201	39	0.000585998	0.00136715	0.447379	intron (ENST00000477108, intron 2 of 3)	475	ENST00000498176	ENSG00000169813	HNRNPF	protein_coding	heterogeneous nuclear ribonucleoprotein F [Source:HGNC Symbol;Acc:HGNC:5039]
chr10	73724823	73725197	20	0.000748748	0.00136715	0.43985	intron (ENST00000373115, intron 1 of 2)	887	ENST00000373115	ENSG00000122863	CHST3	protein_coding	carbohydrate (chondroitin 6) sulfotransferase 3 [Source:HGNC Symbol;Acc:HGNC:1971]
chr10	38383748	38384629	38	0.0012755	0.00136715	0.422796	intron (ENST00000498773, intron 2 of 2)	910	ENST00000479469	ENSG00000075407	ZNF37A	protein_coding	zinc finger protein 37A [Source:HGNC Symbol;Acc:HGNC:13102]
chr10	64565262	64566683	50	0.000600077	0.00136715	0.446658	promoter-TSS (ENST00000425290)	-326	ENST00000425290	ENSG00000238280	RP11-436D10.3	antisense	NA
chr10	75532460	75533478	78	0.000466259	0.00136715	0.454231	promoter-TSS (ENST00000595757)	-394	ENST00000489264	ENSG00000196968	FUT11	protein_coding	fucosyltransferase 11 (alpha (1,3) fucosyltransferase) [Source:HGNC Symbol;Acc:HGNC:19233]
chr10	132847002	132847164	6	0.000503919	0.00136715	0.45192	Intergenic	-46398	ENST00000436942	ENSG00000230098	TCERG1L-AS1	antisense	TCERG1L antisense RNA 1 [Source:HGNC Symbol;Acc:HGNC:49532]
chr10	15411698	15412684	23	0.00128935	0.00136715	0.42244	intron (ENST00000455654, intron 1 of 3)	867	ENST00000378116	ENSG00000148468	FAM171A1	protein_coding	family with sequence similarity 171, member A1 [Source:HGNC Symbol;Acc:HGNC:23522]
chr10	18689005	18689556	16	0.00128479	0.00136715	0.422556	promoter-TSS (ENST00000377315)	-461	ENST00000377315	ENSG00000165995	CACNB2	protein_coding	calcium channel, voltage-dependent, beta 2 subunit [Source:HGNC Symbol;Acc:HGNC:1402]
chr10	134703243	134703570	13	0.000731991	0.00136715	0.440554	intron (ENST00000368586, intron 25 of 57)	-12995	ENST00000417862	ENSG00000171811	TTC40	protein_coding	cilia and flagella associated protein 46 [Source:HGNC Symbol;Acc:HGNC:25247]
chr10	118576118	118576293	7	0.00112065	0.00136715	0.427031	Intergenic	-32817	ENST00000341276	ENSG00000188316	ENO4	protein_coding	enolase family member 4 [Source:HGNC Symbol;Acc:HGNC:31670]
chr10	14646383	14647405	9	0.00027825	0.00136715	0.46914	promoter-TSS (ENST00000471815)	-477	ENST00000378467	ENSG00000065809	FAM107B	protein_coding	family with sequence similarity 107, member B [Source:HGNC Symbol;Acc:HGNC:23726]
chr10	81020750	81020935	7	0.000884734	0.00136715	0.434612	intron (ENST00000472035, intron 1 of 3)	-16093	ENST00000478357	ENSG00000108175	ZMIZ1	protein_coding	zinc finger, MIZ-type containing 1 [Source:HGNC Symbol;Acc:HGNC:16493]
chr10	135191302	135192329	74	0.00099907	0.00136715	0.430738	promoter-TSS (ENST00000278060)	-879	ENST00000368539	ENSG00000148832	PAOX	protein_coding	polyamine oxidase (exo-N4-amino) [Source:HGNC Symbol;Acc:HGNC:20837]
chr10	133797249	133797512	5	0.00102282	0.00136715	0.429983	Intergenic	-1946	ENST00000368636	ENSG00000176171	BNIP3	protein_coding	BCL2/adenovirus E1B 19kDa interacting protein 3 [Source:HGNC Symbol;Acc:HGNC:1084]
chr10	80062564	80063517	18	0.000400889	0.00136715	0.458672	intron (ENST00000459633, intron 1 of 1)	9442	ENST00000434440	ENSG00000229543	RP11-90J7.2	lincRNA	NA
chr10	91092017	91093005	5	0.000261238	0.00136715	0.470911	intron (ENST00000371811, intron 1 of 1)	270	ENST00000371811	ENSG00000119917	IFIT3	protein_coding	interferon-induced protein with tetratricopeptide repeats 3 [Source:HGNC Symbol;Acc:HGNC:5411]
chr10	3572103	3572757	25	0.00052738	0.00136715	0.450558	Intergenic	6619	ENST00000413757	ENSG00000236892	RP11-482E14.2	lincRNA	NA
chr10	79389274	79389615	5	0.000915764	0.00136715	0.433518	intron (ENST00000406533, intron 1 of 28)	7760	ENST00000372437	ENSG00000156113	KCNMA1	protein_coding	potassium channel, calcium activated large conductance subfamily M alpha, member 1 [Source:HGNC Symbol;Acc:HGNC:6284]
chr10	123781426	123781741	11	0.000507507	0.00136715	0.451708	promoter-TSS (ENST00000491540)	76	ENST00000491540	ENSG00000138162	TACC2	protein_coding	transforming, acidic coiled-coil containing protein 2 [Source:HGNC Symbol;Acc:HGNC:11523]
chr10	105238776	105239351	14	0.000917962	0.00136715	0.433442	promoter-TSS (ENST00000369783)	-67	ENST00000369783	ENSG00000183128	CALHM3	protein_coding	calcium homeostasis modulator 3 [Source:HGNC Symbol;Acc:HGNC:23458]
chr10	123495002	123495123	6	0.00113092	0.00136715	0.426734	promoter-TSS (ENST00000447943)	-755	ENST00000447943	ENSG00000224250	RP11-78A18.2	antisense	NA
chr10	116080465	116080648	10	0.00121489	0.00136715	0.424396	intron (ENST00000369271, intron 5 of 18)	-15665	ENST00000486300	ENSG00000169129	AFAP1L2	protein_coding	actin filament associated protein 1-like 2 [Source:HGNC Symbol;Acc:HGNC:25901]
chr10	96953440	96954276	7	0.00117173	0.00136715	0.425579	promoter-TSS (ENST00000327739)	-99	ENST00000327739	ENSG00000173124	C10orf129	protein_coding	acyl-CoA synthetase medium-chain family member 6 [Source:HGNC Symbol;Acc:HGNC:31665]
chr10	35413542	35413752	5	0.000533237	0.00136715	0.450226	intron (ENST00000457255, intron 1 of 3)	1938	ENST00000450742	ENSG00000230534	RP11-297A16.2	antisense	NA
chr10	73769110	73770575	14	0.000645949	0.00136715	0.44441	3' UTR (ENST00000373115, exon 3 of 3)	43952	ENST00000609403	ENSG00000272988	RP11-150D20.5	lincRNA	NA
chr10	101768430	101769431	26	0.000522978	0.00136715	0.450809	intron (ENST00000324109, intron 1 of 16)	745	ENST00000342239	ENSG00000107554	DNMBP	protein_coding	dynamin binding protein [Source:HGNC Symbol;Acc:HGNC:30373]
chr10	72971873	72972867	43	0.000900325	0.00136715	0.434058	promoter-TSS (ENST00000335350)	43	ENST00000335350	ENSG00000107731	UNC5B	protein_coding	unc-5 netrin receptor B [Source:HGNC Symbol;Acc:HGNC:12568]
chr10	72973239	72973961	31	0.00127945	0.00136715	0.422694	intron (ENST00000373192, intron 1 of 15)	916	ENST00000373192	ENSG00000107731	UNC5B	protein_coding	unc-5 netrin receptor B [Source:HGNC Symbol;Acc:HGNC:12568]
chr10	116636271	116637145	20	0.000317208	0.00136715	0.465427	intron (ENST00000369250, intron 16 of 16)	16158	ENST00000411414	ENSG00000151553	FAM160B1	protein_coding	family with sequence similarity 160, member B1 [Source:HGNC Symbol;Acc:HGNC:29320]
chr10	18549036	18550364	34	0.0005482	0.00136715	0.449394	promoter-TSS (ENST00000396576)	2	ENST00000396576	ENSG00000165995	CACNB2	protein_coding	calcium channel, voltage-dependent, beta 2 subunit [Source:HGNC Symbol;Acc:HGNC:1402]
chr10	134145634	134146279	52	0.00123288	0.00136715	0.423913	promoter-TSS (ENST00000456004)	174	ENST00000368613	ENSG00000148814	LRRC27	protein_coding	leucine rich repeat containing 27 [Source:HGNC Symbol;Acc:HGNC:29346]
chr10	82172262	82172834	9	2.56825e-05	0.000441739	0.52942	intron (ENST00000372185, intron 1 of 5)	4298	ENST00000372185	ENSG00000122378	FAM213A	protein_coding	family with sequence similarity 213, member A [Source:HGNC Symbol;Acc:HGNC:28651]
chr10	45720396	45721216	8	0.00105425	0.00136715	0.429008	Intergenic	22003	ENST00000443534	ENSG00000234993	CUBNP2	pseudogene	cubilin (intrinsic factor-cobalamin receptor) pseudogene 2 [Source:HGNC Symbol;Acc:HGNC:44984]
chr10	71490312	71490512	8	0.000321302	0.00136715	0.465061	Intergenic	45757	ENST00000434931	ENSG00000235645	RP11-242G20.1	protein_coding	NA
chr10	101281967	101283847	74	0.000720159	0.00136715	0.441059	Intergenic	-3931	ENST00000452494	ENSG00000228778	RP11-129J12.1	lincRNA	NA
chr10	88729796	88731355	61	0.000785634	0.00136715	0.43835	promoter-TSS (ENST00000609363)	7	ENST00000609363	ENSG00000273413	RP11-96C23.15	antisense	NA
chr10	43447014	43447668	22	0.00101648	0.00136715	0.430183	Intergenic	29614	ENST00000431395	ENSG00000229630	RP11-124O11.2	lincRNA	long intergenic non-protein coding RNA 1264 [Source:HGNC Symbol;Acc:HGNC:50282]
chr10	134852716	134853665	43	0.00125081	0.00136715	0.423439	Intergenic	-31242	ENST00000607359	ENSG00000197177	GPR123	protein_coding	adhesion G protein-coupled receptor A1 [Source:HGNC Symbol;Acc:HGNC:13838]
chr10	45469369	45470669	45	0.0036049	0.0036049	0.386429	intron (ENST00000462822, intron 2 of 3)	2777	ENST00000472561	ENSG00000107551	RASSF4	protein_coding	Ras association (RalGDS/AF-6) domain family member 4 [Source:HGNC Symbol;Acc:HGNC:20793]
chr10	71891123	71892127	13	0.000776541	0.00136715	0.438714	intron (ENST00000307864, intron 1 of 8)	1065	ENST00000307864	ENSG00000042286	AIFM2	protein_coding	apoptosis-inducing factor, mitochondrion-associated, 2 [Source:HGNC Symbol;Acc:HGNC:21411]
chr10	12351466	12351781	8	0.000739563	0.00136715	-0.440234	Intergenic	18764	ENST00000583190	ENSG00000264036	RN7SL198P	misc_RNA	RNA, 7SL, cytoplasmic 198, pseudogene [Source:HGNC Symbol;Acc:HGNC:46214]
chr10	30496457	30496579	6	1.84026e-05	0.000395656	0.536908	Intergenic	92084	ENST00000364017	ENSG00000200887	RNU6-598P	snRNA	RNA, U6 small nuclear 598, pseudogene [Source:HGNC Symbol;Acc:HGNC:47561]
chr10	49813296	49813475	11	0.000987317	0.00136715	0.431118	promoter-TSS (ENST00000417912)	-248	ENST00000249601	ENSG00000128805	ARHGAP22	protein_coding	Rho GTPase activating protein 22 [Source:HGNC Symbol;Acc:HGNC:30320]
chr10	29917445	29917554	5	0.000405539	0.00136715	0.458336	intron (ENST00000375398, intron 3 of 39)	6401	ENST00000355867	ENSG00000197321	SVIL	protein_coding	supervillin [Source:HGNC Symbol;Acc:HGNC:11480]
chr10	56561213	56561572	5	0.000990635	0.00136715	0.43101	promoter-TSS (ENST00000395432)	-342	ENST00000395432	ENSG00000150275	PCDH15	protein_coding	protocadherin-related 15 [Source:HGNC Symbol;Acc:HGNC:14674]
chr10	116285554	116286537	11	0.000440991	0.00136715	0.455877	intron (ENST00000277895, intron 6 of 22)	548	ENST00000369253	ENSG00000099204	ABLIM1	protein_coding	actin binding LIM protein 1 [Source:HGNC Symbol;Acc:HGNC:78]
chr10	18429779	18430514	19	0.00130356	0.00136715	0.422078	promoter-TSS (ENST00000377331)	38	ENST00000377331	ENSG00000165995	CACNB2	protein_coding	calcium channel, voltage-dependent, beta 2 subunit [Source:HGNC Symbol;Acc:HGNC:1402]
chr10	82049429	82049928	5	0.000845216	0.00136715	0.436056	promoter-TSS (ENST00000372213)	-239	ENST00000372213	ENSG00000151224	MAT1A	protein_coding	methionine adenosyltransferase I, alpha [Source:HGNC Symbol;Acc:HGNC:6903]
chr10	70661276	70661630	18	0.00113207	0.00136715	0.426701	intron (ENST00000373585, intron 1 of 14)	380	ENST00000471475	ENSG00000107625	DDX50	protein_coding	DEAD (Asp-Glu-Ala-Asp) box polypeptide 50 [Source:HGNC Symbol;Acc:HGNC:17906]
chr10	126308351	126308568	14	0.00122852	0.00136715	0.42403	3' UTR (ENST00000337318, exon 5 of 5)	7058	ENST00000492187	ENSG00000107902	LHPP	protein_coding	phospholysine phosphohistidine inorganic pyrophosphate phosphatase [Source:HGNC Symbol;Acc:HGNC:30042]
chr10	105560533	105560720	5	2.09622e-06	9.01377e-05	0.581206	intron (ENST00000420222, intron 1 of 12)	428	ENST00000420222	ENSG00000107957	SH3PXD2A	protein_coding	SH3 and PX domains 2A [Source:HGNC Symbol;Acc:HGNC:23664]
chr11	1536428	1537736	24	0.00119937	0.00330185	0.424817	Intergenic	-14605	ENST00000526462	ENSG00000182208	MOB2	protein_coding	MOB kinase activator 2 [Source:HGNC Symbol;Acc:HGNC:24904]
chr11	67236906	67237306	18	0.00226856	0.00330185	0.40319	promoter-TSS (ENST00000540133)	-363	ENST00000452789	ENSG00000172663	TMEM134	protein_coding	transmembrane protein 134 [Source:HGNC Symbol;Acc:HGNC:26142]
chr11	64405346	64406051	33	0.00296213	0.00330185	0.393651	promoter-TSS (ENST00000467055)	-782	ENST00000467055	ENSG00000110076	NRXN2	protein_coding	neurexin 2 [Source:HGNC Symbol;Acc:HGNC:8009]
chr11	71300642	71301413	29	0.00305492	0.00330185	0.392528	intron (ENST00000343767, intron 4 of 4)	-3472	ENST00000532397	ENSG00000184055	OR7E87P	pseudogene	olfactory receptor, family 7, subfamily E, member 87 pseudogene [Source:HGNC Symbol;Acc:HGNC:14709]
chr11	45943514	45943655	15	0.00305023	0.00330185	0.392584	promoter-TSS (ENST00000325468)	389	ENST00000531526	ENSG00000165905	GYLTL1B	protein_coding	glycosyltransferase-like 1B [Source:HGNC Symbol;Acc:HGNC:16522]
chr11	71010327	71010569	10	0.00182857	0.00330185	0.410683	Intergenic	-46825	ENST00000413503	ENSG00000162105	SHANK2	protein_coding	SH3 and multiple ankyrin repeat domains 2 [Source:HGNC Symbol;Acc:HGNC:14295]
chr11	124514400	124514556	8	0.0014609	0.00330185	0.418289	intron (ENST00000263593, intron 7 of 9)	8123	ENST00000363408	ENSG00000200278	RNA5SP352	rRNA	RNA, 5S ribosomal pseudogene 352 [Source:HGNC Symbol;Acc:HGNC:43252]
chr11	45201681	45202672	47	0.00303019	0.00330185	0.392824	intron (ENST00000424263, intron 1 of 6)	-1251	ENST00000534751	ENSG00000019485	PRDM11	protein_coding	PR domain containing 11 [Source:HGNC Symbol;Acc:HGNC:13996]
chr11	59786947	59787952	26	0.0031838	0.00337108	-0.391017	Intergenic	-4931	ENST00000534388	ENSG00000255393	RP11-736I10.1	lincRNA	NA
chr11	112131049	112131807	6	0.00158595	0.00330185	0.415529	promoter-TSS (ENST00000527122)	-116	ENST00000527122	ENSG00000188771	PLET1	protein_coding	placenta expressed transcript 1 [Source:HGNC Symbol;Acc:HGNC:30053]
chr11	57267115	57267863	31	0.00275273	0.00330185	0.396303	promoter-TSS (ENST00000533515)	-339	ENST00000533515	ENSG00000149150	SLC43A1	protein_coding	solute carrier family 43 (amino acid system L transporter), member 1 [Source:HGNC Symbol;Acc:HGNC:9225]
chr11	63448329	63449067	50	0.00134467	0.00330185	0.42105	promoter-TSS (ENST00000339997)	-220	ENST00000341307	ENSG00000133318	RTN3	protein_coding	reticulon 3 [Source:HGNC Symbol;Acc:HGNC:10469]
chr11	71318811	71319487	17	0.00192845	0.00330185	0.408852	promoter-TSS (ENST00000343767)	-662	ENST00000343767	ENSG00000187811	AP000867.1	protein_coding	NA
chr11	236856	237216	39	0.00213735	0.00330185	0.405279	promoter-TSS (ENST00000532956)	-2	ENST00000382671	ENSG00000185627	PSMD13	protein_coding	proteasome 26S subunit, non-ATPase 13 [Source:HGNC Symbol;Acc:HGNC:9558]
chr11	121421153	121421343	6	0.000543149	0.00330185	0.449673	intron (ENST00000260197, intron 15 of 47)	-4503	ENST00000529445	ENSG00000137642	SORL1	protein_coding	sortilin-related receptor, L(DLR class) A repeats containing [Source:HGNC Symbol;Acc:HGNC:11185]
chr11	12284903	12285078	9	0.00096897	0.00330185	0.431718	promoter-TSS (ENST00000527288)	-271	ENST00000527288	ENSG00000254680	RP11-265D17.2	antisense	NA
chr11	123756314	123757331	6	0.00143975	0.00330185	0.418777	promoter-TSS (ENST00000528595)	-474	ENST00000375026	ENSG00000204300	TMEM225	protein_coding	transmembrane protein 225 [Source:HGNC Symbol;Acc:HGNC:32390]
chr11	67273309	67273507	7	0.00145059	0.00330185	0.418526	promoter-TSS (ENST00000527527)	326	ENST00000528559	ENSG00000110697	PITPNM1	protein_coding	phosphatidylinositol transfer protein, membrane-associated 1 [Source:HGNC Symbol;Acc:HGNC:9003]
chr11	111956086	111957359	35	0.00363426	0.00375898	0.386127	promoter-TSS (ENST00000375549)	723	ENST00000507614	ENSG00000150779	TIMM8B	protein_coding	translocase of inner mitochondrial membrane 8 homolog B (yeast) [Source:HGNC Symbol;Acc:HGNC:11818]
chr11	117198594	117199384	36	0.00291351	0.00330185	0.394252	promoter-TSS (ENST00000504906)	170	ENST00000533570	ENSG00000110274	CEP164	protein_coding	centrosomal protein 164kDa [Source:HGNC Symbol;Acc:HGNC:29182]
chr11	67788037	67789123	22	0.00363717	0.00375898	0.386097	promoter-TSS (ENST00000527514)	-732	ENST00000527514	ENSG00000006534	ALDH3B1	protein_coding	aldehyde dehydrogenase 3 family, member B1 [Source:HGNC Symbol;Acc:HGNC:410]
chr11	487658	488654	33	0.00288485	0.00330185	0.39461	TTS (ENST00000531520)	917	ENST00000527325	ENSG00000174915	PTDSS2	protein_coding	phosphatidylserine synthase 2 [Source:HGNC Symbol;Acc:HGNC:15463]
chr11	128760994	128761498	9	0.000557673	0.00330185	0.448877	promoter-TSS (ENST00000338350)	-5	ENST00000529694	ENSG00000120457	KCNJ5	protein_coding	potassium channel, inwardly rectifying subfamily J, member 5 [Source:HGNC Symbol;Acc:HGNC:6266]
chr11	3533457	3534552	15	0.00130841	0.00330185	0.421955	intron (ENST00000527970, intron 1 of 4)	-18645	ENST00000531775	ENSG00000255522	RP13-726E6.3	pseudogene	small nuclear ribonucleoprotein polypeptide C pseudogene 5 [Source:HGNC Symbol;Acc:HGNC:49820]
chr11	120196222	120197138	35	0.000372736	0.00330185	-0.46079	intron (ENST00000531346, intron 1 of 1)	664	ENST00000529187	ENSG00000181264	TMEM136	protein_coding	transmembrane protein 136 [Source:HGNC Symbol;Acc:HGNC:28280]
chr11	925539	925673	21	0.000595125	0.00330185	0.44691	promoter-TSS (ENST00000332231)	-264	ENST00000529858	ENSG00000183020	AP2A2	protein_coding	adaptor-related protein complex 2, alpha 2 subunit [Source:HGNC Symbol;Acc:HGNC:562]
chr11	128806982	128808033	22	0.00151543	0.00330185	0.417061	exon (ENST00000525390, exon 2 of 2)	205	ENST00000530777	ENSG00000120471	TP53AIP1	protein_coding	tumor protein p53 regulated apoptosis inducing protein 1 [Source:HGNC Symbol;Acc:HGNC:29984]
chr11	120038382	120039485	34	0.00278092	0.00330185	0.395936	promoter-TSS (ENST00000530303)	-751	ENST00000530303	ENSG00000176984	AP000679.2	protein_coding	NA
chr11	115024996	115025745	7	0.0027238	0.00330185	0.396683	Intergenic	24460	ENST00000546000	ENSG00000182985	CADM1	protein_coding	cell adhesion molecule 1 [Source:HGNC Symbol;Acc:HGNC:5951]
chr11	62308392	62309431	16	0.00172973	0.00330185	0.412584	intron (ENST00000544108, intron 1 of 1)	4128	ENST00000544108	ENSG00000250659	RP11-864I4.3	antisense	NA
chr11	3013719	3014582	55	0.00156817	0.00330185	0.415909	promoter-TSS (ENST00000529361)	-544	ENST00000380542	ENSG00000205531	NAP1L4	protein_coding	nucleosome assembly protein 1-like 4 [Source:HGNC Symbol;Acc:HGNC:7640]
chr11	1082797	1083587	40	0.000819912	0.00330185	0.437012	exon (ENST00000359061, exon 16 of 32)	8290	ENST00000359061	ENSG00000198788	MUC2	protein_coding	mucin 2, oligomeric mucus/gel-forming [Source:HGNC Symbol;Acc:HGNC:7512]
chr11	117699019	117700270	17	0.000451379	0.00330185	0.45519	promoter-TSS (ENST00000532119)	-232	ENST00000528014	ENSG00000137731	FXYD2	protein_coding	FXYD domain containing ion transport regulator 2 [Source:HGNC Symbol;Acc:HGNC:4026]
chr11	93270999	93271223	7	0.00289117	0.00330185	-0.39453	promoter-TSS (ENST00000527149)	-30	ENST00000527149	ENSG00000166002	SMCO4	protein_coding	single-pass membrane protein with coiled-coil domains 4 [Source:HGNC Symbol;Acc:HGNC:24810]
chr11	47611291	47612120	18	0.0028536	0.00330185	0.395004	TTS (ENST00000356737)	656	ENST00000530097	ENSG00000172247	C1QTNF4	protein_coding	C1q and tumor necrosis factor related protein 4 [Source:HGNC Symbol;Acc:HGNC:14346]
chr11	61530565	61530674	6	0.00247064	0.00330185	0.400171	intron (ENST00000265460, intron 1 of 25)	-5493	ENST00000244906	ENSG00000124915	RP11-467L20.10	lincRNA	uncharacterized LOC26070 [Source:EntrezGene;Acc:26070]
chr11	65101940	65102992	9	0.00252651	0.00330185	0.399375	intron (ENST00000532264, intron 1 of 6)	1118	ENST00000532102	ENSG00000133884	DPF2	protein_coding	D4, zinc and double PHD fingers family 2 [Source:HGNC Symbol;Acc:HGNC:9964]
chr11	118306970	118307174	26	0.00173967	0.00330185	0.412388	promoter-TSS (ENST00000389506)	-133	ENST00000534358	ENSG00000118058	KMT2A	protein_coding	lysine (K)-specific methyltransferase 2A [Source:HGNC Symbol;Acc:HGNC:7132]
chr11	77183807	77184322	21	0.0029886	0.00330185	0.393327	promoter-TSS (ENST00000598970)	-351	ENST00000598970	ENSG00000268635	DKFZP434E1119	protein_coding	NA
chr11	7694095	7695187	25	0.000771467	0.00330185	0.438919	promoter-TSS (ENST00000532920)	45	ENST00000526084	ENSG00000166394	CYB5R2	protein_coding	cytochrome b5 reductase 2 [Source:HGNC Symbol;Acc:HGNC:24376]
chr11	312701	314266	25	0.00169216	0.00330185	0.413332	promoter-TSS (ENST00000328221)	-22	ENST00000528780	ENSG00000185885	IFITM1	protein_coding	interferon induced transmembrane protein 1 [Source:HGNC Symbol;Acc:HGNC:5412]
chr11	118758580	118758992	7	0.00279623	0.00330185	0.395738	promoter-TSS (ENST00000498872)	-335	ENST00000498872	ENSG00000245869	RP11-158I9.5	antisense	NA
chr11	65415125	65415272	12	0.00276768	0.00330185	0.396108	intron (ENST00000531339, intron 1 of 5)	362	ENST00000531339	ENSG00000213445	SIPA1	protein_coding	signal-induced proliferation-associated 1 [Source:HGNC Symbol;Acc:HGNC:10885]
chr11	70001823	70003010	39	0.00216821	0.00330185	0.404777	intron (ENST00000355303, intron 15 of 25)	-9051	ENST00000529636	ENSG00000131620	ANO1	protein_coding	anoctamin 1, calcium activated chloride channel [Source:HGNC Symbol;Acc:HGNC:21625]
chr11	107799900	107800151	11	0.00285263	0.00330185	0.395016	intron (ENST00000320578, intron 1 of 1)	797	ENST00000320578	ENSG00000179331	RAB39A	protein_coding	RAB39A, member RAS oncogene family [Source:HGNC Symbol;Acc:HGNC:16521]
chr11	4212339	4212615	6	0.000732762	0.00330185	0.440521	intron (ENST00000525365, intron 1 of 1)	4107	ENST00000525365	ENSG00000254480	RP11-23F23.2	lincRNA	NA
chr11	45951661	45952378	16	0.000407815	0.00330185	0.458172	exon (ENST00000527401, exon 10 of 10)	2433	ENST00000531847	ENSG00000165905	GYLTL1B	protein_coding	glycosyltransferase-like 1B [Source:HGNC Symbol;Acc:HGNC:16522]
chr11	202111	202244	7	0.00135939	0.00330185	-0.420689	TTS (ENST00000382762)	-1445	ENST00000526963	ENSG00000254559	RP11-304M2.5	antisense	NA
chr11	84634031	84634735	15	0.00195096	0.00330185	0.408451	promoter-TSS (ENST00000532653)	57	ENST00000529111	ENSG00000150672	DLG2	protein_coding	discs, large homolog 2 (Drosophila) [Source:HGNC Symbol;Acc:HGNC:2901]
chr11	71710614	71711164	10	0.00248044	0.00330185	0.400031	promoter-TSS (ENST00000393707)	-84	ENST00000393707	ENSG00000137496	IL18BP	protein_coding	interleukin 18 binding protein [Source:HGNC Symbol;Acc:HGNC:5987]
chr11	11465889	11466018	8	0.0012562	0.00330185	0.423298	intron (ENST00000227756, intron 2 of 10)	-91050	ENST00000528848	ENSG00000254598	CSNK2A3	protein_coding	casein kinase 2, alpha 3 polypeptide [Source:HGNC Symbol;Acc:HGNC:2458]
chr11	67219164	67220409	55	0.00244343	0.00330185	0.400565	promoter-TSS (ENST00000538060)	-90	ENST00000538060	ENSG00000175544	CABP4	protein_coding	calcium binding protein 4 [Source:HGNC Symbol;Acc:HGNC:1386]
chr11	2211640	2212382	38	0.00192622	0.00330185	0.408892	Intergenic	17718	ENST00000584128	ENSG00000265258	MIR4686	miRNA	microRNA 4686 [Source:HGNC Symbol;Acc:HGNC:41601]
chr11	67751092	67752249	16	0.00127548	0.00330185	0.422796	Intergenic	-8957	ENST00000533891	ENSG00000255554	OR7E1P	pseudogene	olfactory receptor, family 7, subfamily E, member 1 pseudogene [Source:HGNC Symbol;Acc:HGNC:8391]
chr11	58873899	58874795	62	0.00302108	0.00330185	0.392934	promoter-TSS (ENST00000411426)	-311	ENST00000411426	ENSG00000189057	FAM111B	protein_coding	family with sequence similarity 111, member B [Source:HGNC Symbol;Acc:HGNC:24200]
chr11	65083483	65084462	14	0.00250568	0.00330185	0.39967	promoter-TSS (ENST00000533419)	-540	ENST00000533419	ENSG00000149798	CDC42EP2	protein_coding	CDC42 effector protein (Rho GTPase binding) 2 [Source:HGNC Symbol;Acc:HGNC:16263]
chr11	66233008	66234002	14	0.00220498	0.00330185	0.404188	promoter-TSS (ENST00000532970)	704	ENST00000524576	ENSG00000174547	MRPL11	protein_coding	mitochondrial ribosomal protein L11 [Source:HGNC Symbol;Acc:HGNC:14042]
chr11	67174780	67174880	5	0.00113732	0.00330185	0.42655	promoter-TSS (ENST00000537694)	-95	ENST00000537694	ENSG00000172531	PPP1CA	protein_coding	protein phosphatase 1, catalytic subunit, alpha isozyme [Source:HGNC Symbol;Acc:HGNC:9281]
chr11	2398943	2399658	11	0.00260909	0.00330185	0.398227	promoter-TSS (ENST00000413483)	-79	ENST00000413483	ENSG00000238184	CD81-AS1	processed_transcript	CD81 antisense RNA 1 [Source:HGNC Symbol;Acc:HGNC:49384]
chr11	65560420	65561771	28	0.00254204	0.00330185	0.399157	promoter-TSS (ENST00000532448)	-84	ENST00000532448	ENSG00000172818	OVOL1	protein_coding	ovo-like zinc finger 1 [Source:HGNC Symbol;Acc:HGNC:8525]
chr11	64310494	64310649	10	0.0028932	0.00330185	0.394505	Intergenic	12056	ENST00000446065	ENSG00000237363	AP006288.1	pseudogene	NA
chr11	43941471	43942451	9	0.000949427	0.00330185	0.432369	promoter-TSS (ENST00000528226)	448	ENST00000534287	ENSG00000244926	ALKBH3-AS1	antisense	ALKBH3 antisense RNA 1 [Source:HGNC Symbol;Acc:HGNC:48670]
chr11	4565475	4566380	6	0.000174102	0.00330185	0.48205	promoter-TSS (ENST00000360213)	-493	ENST00000360213	ENSG00000197790	OR52M1	protein_coding	olfactory receptor, family 52, subfamily M, member 1 [Source:HGNC Symbol;Acc:HGNC:15225]
chr11	65195995	65196696	10	0.00133447	0.00330185	0.421302	exon (ENST00000501122, exon 1 of 1)	6060	ENST00000601801	ENSG00000245532	NEAT1	lincRNA	nuclear paraspeckle assembly transcript 1 (non-protein coding) [Source:HGNC Symbol;Acc:HGNC:30815]
chr11	107462414	107463191	32	0.00285043	0.00330185	0.395044	intron (ENST00000527036, intron 1 of 2)	179	ENST00000527036	ENSG00000110675	ELMOD1	protein_coding	ELMO/CED-12 domain containing 1 [Source:HGNC Symbol;Acc:HGNC:25334]
chr11	69521370	69522357	10	0.00149661	0.00330185	0.41748	Intergenic	-2454	ENST00000294312	ENSG00000162344	FGF19	protein_coding	fibroblast growth factor 19 [Source:HGNC Symbol;Acc:HGNC:3675]
chr11	57092399	57093618	59	0.00133115	0.00330185	0.421385	promoter-TSS (ENST00000358252)	-68	ENST00000534162	ENSG00000254662	RP11-872D17.4	antisense	NA
chr11	831315	832197	31	0.00245547	0.00330185	0.40039	TTS (ENST00000526531)	-1087	ENST00000397420	ENSG00000177697	CD151	protein_coding	CD151 molecule (Raph blood group) [Source:HGNC Symbol;Acc:HGNC:1630]
chr11	24012968	24013190	6	0.00182844	0.00330185	0.410685	Intergenic	141755	ENST00000516710	ENSG00000252519	RNU6-783P	snRNA	RNA, U6 small nuclear 783, pseudogene [Source:HGNC Symbol;Acc:HGNC:47746]
chr11	6632013	6633426	67	0.00469489	0.00476101	0.376431	TTS (ENST00000527394)	459	ENST00000526743	ENSG00000166337	TAF10	protein_coding	TAF10 RNA polymerase II, TATA box binding protein (TBP)-associated factor, 30kDa [Source:HGNC Symbol;Acc:HGNC:11543]
chr11	363758	364752	16	0.0030571	0.00330185	0.392502	Intergenic	-5541	ENST00000530717	ENSG00000182272	B4GALNT4	protein_coding	beta-1,4-N-acetyl-galactosaminyl transferase 4 [Source:HGNC Symbol;Acc:HGNC:26315]
chr11	130903061	130903189	5	0.000747768	0.00330185	0.439891	Intergenic	-28801	ENST00000498381	ENSG00000242673	RN7SL167P	misc_RNA	RNA, 7SL, cytoplasmic 167, pseudogene [Source:HGNC Symbol;Acc:HGNC:46183]
chr11	65306064	65307086	37	0.00238378	0.00330185	0.401441	TTS (ENST00000420247)	1255	ENST00000532290	ENSG00000142186	SCYL1	protein_coding	SCY1-like, kinase-like 1 [Source:HGNC Symbol;Acc:HGNC:14372]
chr11	66101043	66102041	11	0.00270811	0.00330185	0.396891	promoter-TSS (ENST00000526655)	-423	ENST00000526655	ENSG00000254756	RP11-867G23.12	antisense	NA
chr11	65639869	65640609	62	0.00189295	0.00330185	0.409493	promoter-TSS (ENST00000530850)	4	ENST00000529870	ENSG00000172638	EFEMP2	protein_coding	EGF containing fibulin-like extracellular matrix protein 2 [Source:HGNC Symbol;Acc:HGNC:3219]
chr11	63728989	63729216	8	0.0014732	0.00330185	0.418009	Intergenic	-8839	ENST00000384471	ENSG00000207200	RNU6-45P	snRNA	RNA, U6 small nuclear 45, pseudogene [Source:HGNC Symbol;Acc:HGNC:34289]
chr11	63754708	63754825	7	0.00265983	0.00330185	0.397537	intron (ENST00000543988, intron 1 of 6)	451	ENST00000535140	ENSG00000167770	OTUB1	protein_coding	OTU deubiquitinase, ubiquitin aldehyde binding 1 [Source:HGNC Symbol;Acc:HGNC:23077]
chr11	19681747	19681958	5	0.0026429	0.00330185	0.397765	intron (ENST00000360655, intron 1 of 37)	52312	ENST00000603468	ENSG00000270607	RP11-359E10.1	lincRNA	NA
chr11	61322014	61323011	13	0.00266339	0.00330185	0.397489	intron (ENST00000535826, intron 2 of 10)	-12782	ENST00000540906	ENSG00000256443	RP11-794G24.1	lincRNA	NA
chr11	66078628	66079627	24	0.00302735	0.00330185	0.392858	Intergenic	-1196	ENST00000534065	ENSG00000254458	RP11-867G23.13	antisense	NA
chr11	134454571	134454811	9	0.00269038	0.00330185	0.397127	Intergenic	21401	ENST00000532652	ENSG00000254573	AP004550.1	lincRNA	NA
chr11	6411065	6411912	64	0.00285194	0.00330185	0.395025	promoter-TSS (ENST00000533123)	-166	ENST00000356761	ENSG00000166311	SMPD1	protein_coding	sphingomyelin phosphodiesterase 1, acid lysosomal [Source:HGNC Symbol;Acc:HGNC:11120]
chr11	66103847	66105169	29	0.00386594	0.00393889	0.383815	promoter-TSS (ENST00000530056)	-197	ENST00000530056	ENSG00000174791	RIN1	protein_coding	Ras and Rab interactor 1 [Source:HGNC Symbol;Acc:HGNC:18749]
chr11	1989948	1990945	18	0.00281517	0.00330185	0.395494	intron (ENST00000397297, intron 4 of 5)	13640	ENST00000484918	ENSG00000214026	MRPL23	protein_coding	mitochondrial ribosomal protein L23 [Source:HGNC Symbol;Acc:HGNC:10322]
chr11	1243151	1244338	37	0.00124771	0.00330185	0.423521	promoter-TSS (ENST00000529681)	-551	ENST00000529681	ENSG00000117983	MUC5B	protein_coding	mucin 5B, oligomeric mucus/gel-forming [Source:HGNC Symbol;Acc:HGNC:7516]
chr11	129991445	129992475	8	0.000648062	0.00330185	0.44431	TTS (ENST00000534761)	12638	ENST00000529483	ENSG00000084234	APLP2	protein_coding	amyloid beta (A4) precursor-like protein 2 [Source:HGNC Symbol;Acc:HGNC:598]
chr11	1471524	1471699	13	0.00163185	0.00330185	0.414564	promoter-TSS (ENST00000533606)	-303	ENST00000533606	ENSG00000174672	BRSK2	protein_coding	BR serine/threonine kinase 2 [Source:HGNC Symbol;Acc:HGNC:11405]
chr11	1054135	1054557	9	0.00246325	0.00330185	0.400278	exon (ENST00000534584, exon 3 of 4)	4466	ENST00000534584	ENSG00000254872	RP13-870H17.3	lincRNA	NA
chr11	120005611	120005778	8	0.00224029	0.00330185	0.40363	intron (ENST00000475051, intron 2 of 9)	3127	ENST00000475051	ENSG00000137699	TRIM29	protein_coding	tripartite motif containing 29 [Source:HGNC Symbol;Acc:HGNC:17274]
chr11	120823533	120823714	9	4.18734e-05	0.00301488	0.518056	exon (ENST00000438375, exon 14 of 20)	-16261	ENST00000532126	ENSG00000254735	HMGB1P42	pseudogene	high mobility group box 1 pseudogene 42 [Source:HGNC Symbol;Acc:HGNC:39189]
chr11	77790872	77791554	41	0.00300605	0.00330185	0.393115	promoter-TSS (ENST00000527806)	52	ENST00000281031	ENSG00000151366	NDUFC2	protein_coding	NADH dehydrogenase (ubiquinone) 1, subcomplex unknown, 2, 14.5kDa [Source:HGNC Symbol;Acc:HGNC:7706]
chr11	1257720	1258612	19	0.00230989	0.00330185	0.402553	exon (ENST00000529681, exon 25 of 49)	8416	ENST00000531082	ENSG00000117983	MUC5B	protein_coding	mucin 5B, oligomeric mucus/gel-forming [Source:HGNC Symbol;Acc:HGNC:7516]
chr11	1665279	1665437	8	0.00229929	0.00330185	0.402716	Intergenic	14325	ENST00000399676	ENSG00000185940	KRTAP5-5	protein_coding	keratin associated protein 5-5 [Source:HGNC Symbol;Acc:HGNC:23601]
chr11	2812674	2813672	39	0.00143446	0.00330185	0.4189	intron (ENST00000526095, intron 2 of 2)	14368	ENST00000526095	ENSG00000053918	KCNQ1	protein_coding	potassium channel, voltage gated KQT-like subfamily Q, member 1 [Source:HGNC Symbol;Acc:HGNC:6294]
chr11	3178291	3178448	11	0.00293763	0.00330185	0.393952	intron (ENST00000528124, intron 1 of 1)	4253	ENST00000534157	ENSG00000021762	OSBPL5	protein_coding	oxysterol binding protein-like 5 [Source:HGNC Symbol;Acc:HGNC:16392]
chr11	67325848	67326333	17	0.00150666	0.00330185	0.417256	Intergenic	-16616	ENST00000479754	ENSG00000244152	RN7SL59P	misc_RNA	NA
chr11	64014486	64015574	37	0.00172062	0.00330185	0.412764	promoter-TSS (ENST00000309318)	504	ENST00000538355	ENSG00000256940	RP11-783K16.5	antisense	NA
chr11	65479440	65480428	29	0.00287486	0.00330185	0.394735	promoter-TSS (ENST00000525204)	-33	ENST00000528198	ENSG00000172977	KAT5	protein_coding	K(lysine) acetyltransferase 5 [Source:HGNC Symbol;Acc:HGNC:5275]
chr11	110167474	110167949	36	0.00277332	0.00330185	0.396034	promoter-TSS (ENST00000528900)	-265	ENST00000343115	ENSG00000137710	RDX	protein_coding	radixin [Source:HGNC Symbol;Acc:HGNC:9944]
chr11	64074129	64074198	5	0.0012401	0.00330185	0.423722	exon (ENST00000468670, exon 1 of 2)	246	ENST00000468670	ENSG00000173153	ESRRA	protein_coding	estrogen-related receptor alpha [Source:HGNC Symbol;Acc:HGNC:3471]
chr11	68105947	68106154	5	0.00285039	0.00330185	0.395045	intron (ENST00000294304, intron 1 of 22)	25899	ENST00000529993	ENSG00000162337	LRP5	protein_coding	low density lipoprotein receptor-related protein 5 [Source:HGNC Symbol;Acc:HGNC:6697]
chr11	46330260	46330379	6	0.00149094	0.00330185	0.417608	TTS (ENST00000534787)	-2145	ENST00000527342	ENSG00000157613	CREB3L1	protein_coding	cAMP responsive element binding protein 3-like 1 [Source:HGNC Symbol;Acc:HGNC:18856]
chr11	1456891	1457220	15	0.00280204	0.00330185	0.395663	intron (ENST00000382179, intron 1 of 19)	-4973	ENST00000529951	ENSG00000174672	BRSK2	protein_coding	BR serine/threonine kinase 2 [Source:HGNC Symbol;Acc:HGNC:11405]
chr11	66112833	66113705	9	0.00282118	0.00330185	0.395417	promoter-TSS (ENST00000534617)	-673	ENST00000359957	ENSG00000174744	BRMS1	protein_coding	breast cancer metastasis suppressor 1 [Source:HGNC Symbol;Acc:HGNC:17262]
chr11	1412157	1414017	50	0.00155137	0.00330185	-0.416272	intron (ENST00000526678, intron 1 of 19)	1572	ENST00000526678	ENSG00000174672	BRSK2	protein_coding	BR serine/threonine kinase 2 [Source:HGNC Symbol;Acc:HGNC:11405]
chr11	34534359	34535481	32	0.00182962	0.00330185	0.410663	intron (ENST00000532417, intron 1 of 2)	392	ENST00000532417	ENSG00000135374	ELF5	protein_coding	E74-like factor 5 (ets domain transcription factor) [Source:HGNC Symbol;Acc:HGNC:3320]
chr11	119994764	119995881	15	0.00316801	0.00337108	0.391199	5' UTR (ENST00000528870, exon 1 of 6)	963	ENST00000528870	ENSG00000137699	TRIM29	protein_coding	tripartite motif containing 29 [Source:HGNC Symbol;Acc:HGNC:17274]
chr11	69586545	69587638	14	0.000879301	0.00330185	0.434807	TTS (ENST00000602104)	626	ENST00000602104	ENSG00000268351	AP001888.1	protein_coding	NA
chr11	64333319	64335216	22	0.000417736	0.00330185	0.457469	promoter-TSS (ENST00000428570)	-803	ENST00000428570	ENSG00000168065	SLC22A11	protein_coding	solute carrier family 22 (organic anion/urate transporter), member 11 [Source:HGNC Symbol;Acc:HGNC:18120]
chr11	128556892	128558077	61	0.00259028	0.00330185	0.398485	promoter-TSS (ENST00000501648)	-668	ENST00000501648	ENSG00000245008	RP11-744N12.3	antisense	NA
chr11	113844942	113846127	12	0.00135969	0.00330185	0.420682	promoter-TSS (ENST00000375498)	-68	ENST00000504030	ENSG00000166736	HTR3A	protein_coding	5-hydroxytryptamine (serotonin) receptor 3A, ionotropic [Source:HGNC Symbol;Acc:HGNC:5297]
chr11	70672293	70673322	49	0.0013067	0.00330185	0.421998	promoter-TSS (ENST00000423696)	54	ENST00000468619	ENSG00000162105	SHANK2	protein_coding	SH3 and multiple ankyrin repeat domains 2 [Source:HGNC Symbol;Acc:HGNC:14295]
chr11	65246873	65247224	5	0.000654681	0.00330185	0.443998	Intergenic	-18184	ENST00000534336	ENSG00000251562	MALAT1	lincRNA	metastasis associated lung adenocarcinoma transcript 1 (non-protein coding) [Source:HGNC Symbol;Acc:HGNC:29665]
chr11	314978	316486	88	0.00253206	0.00330185	0.399297	TTS (ENST00000399815)	1314	ENST00000525554	ENSG00000185885	IFITM1	protein_coding	interferon induced transmembrane protein 1 [Source:HGNC Symbol;Acc:HGNC:5412]
chr11	111749763	111750774	44	0.00594753	0.00597519	0.367188	promoter-TSS (ENST00000530799)	3	ENST00000530214	ENSG00000137720	C11orf1	protein_coding	chromosome 11 open reading frame 1 [Source:HGNC Symbol;Acc:HGNC:1163]
chr11	65550374	65550519	6	0.00188592	0.00330185	0.409621	Intergenic	-2174	ENST00000532090	ENSG00000254470	AP5B1	protein_coding	adaptor-related protein complex 5, beta 1 subunit [Source:HGNC Symbol;Acc:HGNC:25104]
chr11	62211645	62212581	31	4.62956e-09	9.99985e-07	0.675374	intron (ENST00000530124, intron 2 of 2)	-17917	ENST00000528983	ENSG00000255446	CTD-2531D15.4	antisense	NA
chr11	131510121	131510355	5	0.0029109	0.00330185	0.394284	intron (ENST00000416661, intron 1 of 1)	-20650	ENST00000427481	ENSG00000182667	NTM	protein_coding	neurotrimin [Source:HGNC Symbol;Acc:HGNC:17941]
chr11	128812360	128813334	36	0.00265908	0.00330185	0.397547	promoter-TSS (ENST00000458238)	-25	ENST00000531399	ENSG00000120471	TP53AIP1	protein_coding	tumor protein p53 regulated apoptosis inducing protein 1 [Source:HGNC Symbol;Acc:HGNC:29984]
chr11	113185504	113185953	35	0.00300111	0.00330185	0.393175	promoter-TSS (ENST00000533504)	-49	ENST00000524580	ENSG00000149292	TTC12	protein_coding	tetratricopeptide repeat domain 12 [Source:HGNC Symbol;Acc:HGNC:23700]
chr11	69924796	69925354	34	0.00307256	0.00330185	0.392318	intron (ENST00000355303, intron 1 of 25)	396	ENST00000531604	ENSG00000131620	ANO1	protein_coding	anoctamin 1, calcium activated chloride channel [Source:HGNC Symbol;Acc:HGNC:21625]
chr11	311552	311630	8	0.00209618	0.00330185	0.405958	promoter-TSS (ENST00000526612)	-450	ENST00000526612	ENSG00000254910	RP11-326C3.7	antisense	NA
chr11	57089744	57090275	10	0.00300974	0.00330185	0.393071	promoter-TSS (ENST00000532437)	-201	ENST00000527207	ENSG00000149115	TNKS1BP1	protein_coding	tankyrase 1 binding protein 1, 182kDa [Source:HGNC Symbol;Acc:HGNC:19081]
chr11	113907109	113907534	17	0.00272673	0.00330185	0.396644	Intergenic	-22993	ENST00000335953	ENSG00000109906	ZBTB16	protein_coding	zinc finger and BTB domain containing 16 [Source:HGNC Symbol;Acc:HGNC:12930]
chr11	70732263	70733369	13	0.00371087	0.00381265	0.385349	intron (ENST00000338508, intron 17 of 32)	9856	ENST00000294018	ENSG00000162105	SHANK2	protein_coding	SH3 and multiple ankyrin repeat domains 2 [Source:HGNC Symbol;Acc:HGNC:14295]
chr11	55704364	55705284	6	0.000654547	0.00330185	0.444004	promoter-TSS (ENST00000301532)	-948	ENST00000301532	ENSG00000167825	OR5I1	protein_coding	olfactory receptor, family 5, subfamily I, member 1 [Source:HGNC Symbol;Acc:HGNC:8347]
chr11	69192582	69192812	12	0.00239257	0.00330185	0.401311	Intergenic	6466	ENST00000561588	ENSG00000260877	RP11-211G23.2	lincRNA	NA
chr11	101786176	101786729	6	0.00208412	0.00330185	0.406159	intron (ENST00000263468, intron 1 of 10)	707	ENST00000263468	ENSG00000110318	KIAA1377	protein_coding	centrosomal protein 126kDa [Source:HGNC Symbol;Acc:HGNC:29264]
chr11	116663103	116664039	9	0.00129851	0.00330185	0.422206	promoter-TSS (ENST00000227665)	-435	ENST00000542499	ENSG00000110243	APOA5	protein_coding	apolipoprotein A-V [Source:HGNC Symbol;Acc:HGNC:17288]
chr11	1422804	1423025	13	0.00290059	0.00330185	0.394413	intron (ENST00000526678, intron 1 of 19)	-7715	ENST00000528596	ENSG00000174672	BRSK2	protein_coding	BR serine/threonine kinase 2 [Source:HGNC Symbol;Acc:HGNC:11405]
chr11	67188708	67189177	6	0.00199622	0.00330185	0.407657	promoter-TSS (ENST00000546202)	-289	ENST00000542876	ENSG00000172531	PPP1CA	protein_coding	protein phosphatase 1, catalytic subunit, alpha isozyme [Source:HGNC Symbol;Acc:HGNC:9281]
chr11	1643498	1643899	5	0.00067303	0.00330185	0.443149	promoter-TSS (ENST00000399682)	-331	ENST00000399682	ENSG00000241598	KRTAP5-4	protein_coding	keratin associated protein 5-4 [Source:HGNC Symbol;Acc:HGNC:23599]
chr11	15098835	15098971	5	0.00223746	0.00330185	0.403675	exon (ENST00000523376, exon 9 of 10)	3795	ENST00000324229	ENSG00000175868	CALCB	protein_coding	calcitonin-related polypeptide beta [Source:HGNC Symbol;Acc:HGNC:1438]
chr11	76902881	76903288	21	0.000723679	0.00330185	0.440908	TTS (ENST00000467137)	7354	ENST00000467137	ENSG00000137474	MYO7A	protein_coding	myosin VIIA [Source:HGNC Symbol;Acc:HGNC:7606]
chr11	65267981	65268371	17	0.00193583	0.00330185	0.40872	exon (ENST00000534336, exon 1 of 1)	-1631	ENST00000508832	ENSG00000251562	MALAT1	lincRNA	metastasis associated lung adenocarcinoma transcript 1 (non-protein coding) [Source:HGNC Symbol;Acc:HGNC:29665]
chr11	66444005	66445591	74	0.00255588	0.00330185	0.398963	5' UTR (ENST00000525754, exon 1 of 3)	421	ENST00000525754	ENSG00000173914	RBM4B	protein_coding	RNA binding motif protein 4B [Source:HGNC Symbol;Acc:HGNC:28842]
chr11	6341445	6342609	55	0.00151135	0.00330185	0.417151	promoter-TSS (ENST00000303927)	-150	ENST00000303927	ENSG00000170955	PRKCDBP	protein_coding	protein kinase C, delta binding protein [Source:HGNC Symbol;Acc:HGNC:9400]
chr11	783797	784010	13	0.0014437	0.00330185	0.418685	exon (ENST00000530083, exon 2 of 2)	2259	ENST00000533938	ENSG00000255142	AP006621.6	antisense	NA
chr11	613792	614799	11	0.00238008	0.00330185	0.401496	promoter-TSS (ENST00000531912)	101	ENST00000525750	ENSG00000185507	IRF7	protein_coding	interferon regulatory factor 7 [Source:HGNC Symbol;Acc:HGNC:6122]
chr11	71813927	71814863	68	0.00150353	0.00330185	0.417326	promoter-TSS (ENST00000541403)	38	ENST00000278671	ENSG00000149357	LAMTOR1	protein_coding	late endosomal/lysosomal adaptor, MAPK and MTOR activator 1 [Source:HGNC Symbol;Acc:HGNC:26068]
chr11	67806162	67806668	41	0.000946573	0.00330185	0.432465	promoter-TSS (ENST00000533947)	-68	ENST00000265686	ENSG00000110719	TCIRG1	protein_coding	T-cell, immune regulator 1, ATPase, H+ transporting, lysosomal V0 subunit A3 [Source:HGNC Symbol;Acc:HGNC:11647]
chr11	3647921	3648090	9	0.00252872	0.00330185	-0.399344	TTS (ENST00000399582)	292	ENST00000526541	ENSG00000182048	TRPC2	pseudogene	transient receptor potential cation channel, subfamily C, member 2, pseudogene [Source:HGNC Symbol;Acc:HGNC:12334]
chr11	63259326	63259705	5	0.00147878	0.00330185	-0.417882	promoter-TSS (ENST00000301790)	-850	ENST00000301790	ENSG00000168004	HRASLS5	protein_coding	HRAS-like suppressor family, member 5 [Source:HGNC Symbol;Acc:HGNC:24978]
chr11	63685777	63685967	21	0.000477214	0.00330185	0.453542	Intergenic	-1556	ENST00000301459	ENSG00000167771	RCOR2	protein_coding	REST corepressor 2 [Source:HGNC Symbol;Acc:HGNC:27455]
chr11	69866327	69867481	24	0.00203656	0.00330185	0.406962	intron (ENST00000528507, intron 1 of 2)	261	ENST00000528507	ENSG00000254605	RP11-626H12.2	lincRNA	NA
chr11	123389314	123389533	5	0.00288815	0.00330185	0.394568	Intergenic	-6920	ENST00000456860	ENSG00000023171	GRAMD1B	protein_coding	GRAM domain containing 1B [Source:HGNC Symbol;Acc:HGNC:29214]
chr11	85358760	85359731	37	0.000926838	0.00330185	0.433136	intron (ENST00000528105, intron 1 of 3)	181	ENST00000532180	ENSG00000171202	TMEM126A	protein_coding	transmembrane protein 126A [Source:HGNC Symbol;Acc:HGNC:25382]
chr11	394072	394383	21	0.00270144	0.00330185	0.396979	promoter-TSS (ENST00000331563)	11	ENST00000331563	ENSG00000184363	PKP3	protein_coding	plakophilin 3 [Source:HGNC Symbol;Acc:HGNC:9025]
chr11	1330568	1331736	131	0.00317785	0.00337108	0.391086	promoter-TSS (ENST00000317204)	153	ENST00000530897	ENSG00000255153	TOLLIP-AS1	antisense	TOLLIP antisense RNA 1 (head to head) [Source:HGNC Symbol;Acc:HGNC:27403]
chr11	16946503	16947495	36	0.00173089	0.00330185	0.412561	intron (ENST00000448080, intron 3 of 22)	-43833	ENST00000528637	ENSG00000166689	PLEKHA7	protein_coding	pleckstrin homology domain containing, family A member 7 [Source:HGNC Symbol;Acc:HGNC:27049]
chr11	64163287	64163445	8	0.00305893	0.00330185	-0.39248	promoter-TSS (ENST00000457725)	-63	ENST00000457725	ENSG00000231680	AP003774.6	lincRNA	NA
chr11	7927440	7928236	6	0.000311449	0.00330185	0.465949	promoter-TSS (ENST00000527847)	-336	ENST00000527847	ENSG00000254951	RP11-494M8.4	sense_overlapping	NA
chr11	1785474	1786804	28	0.00217213	0.00330185	0.404714	promoter-TSS (ENST00000236671)	-917	ENST00000236671	ENSG00000117984	CTSD	protein_coding	cathepsin D [Source:HGNC Symbol;Acc:HGNC:2529]
chr11	65553858	65555022	124	0.00739086	0.00739086	0.358438	promoter-TSS (ENST00000335987)	-53	ENST00000335987	ENSG00000172818	OVOL1	protein_coding	ovo-like zinc finger 1 [Source:HGNC Symbol;Acc:HGNC:8525]
chr11	66406516	66407540	37	0.00254551	0.00330185	0.399108	TTS (ENST00000511114)	622	ENST00000409406	ENSG00000173933	RBM4	protein_coding	RNA binding motif protein 4 [Source:HGNC Symbol;Acc:HGNC:9901]
chr11	404101	404762	11	0.0025667	0.00330185	0.398812	exon (ENST00000525642, exon 2 of 2)	345	ENST00000525642	ENSG00000184363	PKP3	protein_coding	plakophilin 3 [Source:HGNC Symbol;Acc:HGNC:9025]
chr11	107992176	107993290	36	0.00179139	0.00330185	0.411387	promoter-TSS (ENST00000525548)	201	ENST00000526119	ENSG00000075239	ACAT1	protein_coding	acetyl-CoA acetyltransferase 1 [Source:HGNC Symbol;Acc:HGNC:93]
chr11	117695471	117696822	17	0.00577965	0.00583366	-0.368323	promoter-TSS (ENST00000534383)	-688	ENST00000292079	ENSG00000137731	FXYD2	protein_coding	FXYD domain containing ion transport regulator 2 [Source:HGNC Symbol;Acc:HGNC:4026]
chr11	70924816	70925055	7	0.00282458	0.00330185	0.395373	intron (ENST00000482659, intron 2 of 2)	27034	ENST00000482659	ENSG00000162105	SHANK2	protein_coding	SH3 and multiple ankyrin repeat domains 2 [Source:HGNC Symbol;Acc:HGNC:14295]
chr11	4628741	4629992	50	0.000260832	0.00330185	0.470954	promoter-TSS (ENST00000532108)	1	ENST00000533021	ENSG00000167333	TRIM68	protein_coding	tripartite motif containing 68 [Source:HGNC Symbol;Acc:HGNC:21161]
chr11	10829394	10830576	57	0.00362318	0.00375898	0.386241	promoter-TSS (ENST00000532082)	-129	ENST00000532082	ENSG00000110321	EIF4G2	protein_coding	eukaryotic translation initiation factor 4 gamma, 2 [Source:HGNC Symbol;Acc:HGNC:3297]
chr11	1474287	1474942	28	0.00217049	0.00330185	0.404741	promoter-TSS (ENST00000526768)	-453	ENST00000526768	ENSG00000174672	BRSK2	protein_coding	BR serine/threonine kinase 2 [Source:HGNC Symbol;Acc:HGNC:11405]
chr11	65685000	65686315	62	0.00240366	0.00330185	0.401147	exon (ENST00000449692, exon 2 of 2)	173	ENST00000530188	ENSG00000175573	C11orf68	protein_coding	chromosome 11 open reading frame 68 [Source:HGNC Symbol;Acc:HGNC:28801]
chr11	96074857	96075045	15	3.59783e-06	0.000388565	0.570861	TTS (ENST00000582890)	349	ENST00000582890	ENSG00000266192	MIR1260B	miRNA	microRNA 1260b [Source:HGNC Symbol;Acc:HGNC:38258]
chr11	62369252	62370313	73	0.00337051	0.00355137	0.388921	promoter-TSS (ENST00000278823)	-471	ENST00000278823	ENSG00000149480	MTA2	protein_coding	metastasis associated 1 family, member 2 [Source:HGNC Symbol;Acc:HGNC:7411]
chr11	27528465	27528840	15	0.00271512	0.00330185	0.396798	promoter-TSS (ENST00000524596)	254	ENST00000501176	ENSG00000245573	BDNF-AS	antisense	BDNF antisense RNA [Source:HGNC Symbol;Acc:HGNC:20608]
chr11	34672000	34672160	5	0.000232358	0.00330185	0.474171	intron (ENST00000525253, intron 4 of 5)	7906	ENST00000527935	ENSG00000135373	EHF	protein_coding	ets homologous factor [Source:HGNC Symbol;Acc:HGNC:3246]
chr11	72408156	72408649	31	0.00297451	0.00330185	0.393499	promoter-TSS (ENST00000546293)	-337	ENST00000546293	ENSG00000186635	ARAP1	protein_coding	ArfGAP with RhoGAP domain, ankyrin repeat and PH domain 1 [Source:HGNC Symbol;Acc:HGNC:16925]
chr11	119288674	119289074	12	0.00221663	0.00330185	0.404003	TTS (ENST00000528522)	213	ENST00000578216	ENSG00000263873	RP11-334E6.12	sense_intronic	NA
chr11	19138858	19139470	38	0.00182632	0.00330185	0.410725	intron (ENST00000399351, intron 1 of 15)	433	ENST00000524744	ENSG00000177054	ZDHHC13	protein_coding	zinc finger, DHHC-type containing 13 [Source:HGNC Symbol;Acc:HGNC:18413]
chr11	63604901	63606773	93	0.00372439	0.00381265	0.385213	promoter-TSS (ENST00000402010)	-563	ENST00000377809	ENSG00000072518	MARK2	protein_coding	MAP/microtubule affinity-regulating kinase 2 [Source:HGNC Symbol;Acc:HGNC:3332]
chr11	67770520	67770818	24	0.000926496	0.00330185	0.433148	exon (ENST00000533424, exon 2 of 5)	270	ENST00000528096	ENSG00000110057	UNC93B1	protein_coding	unc-93 homolog B1 (C. elegans) [Source:HGNC Symbol;Acc:HGNC:13481]
chr11	64564359	64564882	7	0.00218611	0.00330185	-0.40449	promoter-TSS (ENST00000424945)	194	ENST00000470088	ENSG00000168067	MAP4K2	protein_coding	mitogen-activated protein kinase kinase kinase kinase 2 [Source:HGNC Symbol;Acc:HGNC:6864]
chr11	113649000	113649141	5	0.00190218	0.00330185	0.409325	Intergenic	-1398	ENST00000453129	ENSG00000228607	CLDN25	protein_coding	claudin 25 [Source:HGNC Symbol;Acc:HGNC:37218]
chr11	33713772	33713979	6	0.00185429	0.00330185	0.410203	intron (ENST00000534431, intron 1 of 3)	4371	ENST00000534431	ENSG00000255202	RP4-541C22.5	antisense	NA
chr11	67804000	67804197	13	0.00307208	0.00330185	-0.392324	TTS (ENST00000524810)	603	ENST00000531282	ENSG00000110717	NDUFS8	protein_coding	NADH dehydrogenase (ubiquinone) Fe-S protein 8, 23kDa (NADH-coenzyme Q reductase) [Source:HGNC Symbol;Acc:HGNC:7715]
chr11	121335316	121335517	9	0.00191236	0.00330185	0.409141	intron (ENST00000260197, intron 1 of 47)	-11695	ENST00000501964	ENSG00000246790	RP11-730K11.1	antisense	NA
chr11	71312238	71313232	6	0.00108014	0.00330185	0.428224	intron (ENST00000343767, intron 3 of 4)	-1571	ENST00000525262	ENSG00000255562	UNC93B6	pseudogene	unc-93 homolog B6 pseudogene (C. elegans) [Source:HGNC Symbol;Acc:HGNC:34053]
chr11	35288652	35288879	6	0.00277746	0.00330185	0.395981	intron (ENST00000531628, intron 3 of 3)	-1474	ENST00000464522	ENSG00000110436	SLC1A2	protein_coding	solute carrier family 1 (glial high affinity glutamate transporter), member 2 [Source:HGNC Symbol;Acc:HGNC:10940]
chr11	62620843	62622751	17	0.000882754	0.00330185	0.434683	promoter-TSS (ENST00000516331)	17	ENST00000545920	ENSG00000255717	SNHG1	processed_transcript	small nucleolar RNA host gene 1 [Source:HGNC Symbol;Acc:HGNC:32688]
chr11	119181635	119182607	12	0.00254494	0.00330185	0.399116	promoter-TSS (ENST00000528976)	-30	ENST00000528976	ENSG00000076706	MCAM	protein_coding	melanoma cell adhesion molecule [Source:HGNC Symbol;Acc:HGNC:6934]
chr11	120983810	120984087	15	0.00259691	0.00330185	0.398394	intron (ENST00000264037, intron 4 of 22)	10574	ENST00000264037	ENSG00000109927	TECTA	protein_coding	tectorin alpha [Source:HGNC Symbol;Acc:HGNC:11720]
chr11	133940520	133941293	6	0.00241188	0.00330185	0.401026	intron (ENST00000532252, intron 2 of 5)	1927	ENST00000531302	ENSG00000166086	JAM3	protein_coding	junctional adhesion molecule 3 [Source:HGNC Symbol;Acc:HGNC:15532]
chr11	76289691	76290451	11	0.000523425	0.00330185	0.450784	Intergenic	-11996	ENST00000527320	ENSG00000254755	RP11-672A2.7	pseudogene	NA
chr11	20691438	20692187	25	0.00189437	0.00330185	0.409467	TTS (ENST00000528795)	606	ENST00000532434	ENSG00000165973	NELL1	protein_coding	neural EGFL like 1 [Source:HGNC Symbol;Acc:HGNC:7750]
chr11	3243003	3243425	20	0.00249285	0.00330185	0.399853	TTS (ENST00000531711)	309	ENST00000541883	ENSG00000236301	MRGPRG-AS1	antisense	MRGPRG antisense RNA 1 [Source:HGNC Symbol;Acc:HGNC:26691]
chr11	1629516	1630266	11	0.00088768	0.00330185	0.434507	promoter-TSS (ENST00000399685)	-198	ENST00000399685	ENSG00000196224	KRTAP5-3	protein_coding	keratin associated protein 5-3 [Source:HGNC Symbol;Acc:HGNC:23598]
chr11	47429896	47430920	45	0.000600448	0.00330185	0.446639	promoter-TSS (ENST00000526614)	226	ENST00000354884	ENSG00000165915	SLC39A13	protein_coding	solute carrier family 39 (zinc transporter), member 13 [Source:HGNC Symbol;Acc:HGNC:20859]
chr11	130029595	130030588	87	0.00239334	0.00330185	0.401299	intron (ENST00000278742, intron 1 of 18)	635	ENST00000278742	ENSG00000149418	ST14	protein_coding	suppression of tumorigenicity 14 (colon carcinoma) [Source:HGNC Symbol;Acc:HGNC:11344]
chr11	65565121	65565484	13	0.000524823	0.00330185	0.450704	promoter-TSS (ENST00000531155)	-613	ENST00000531155	ENSG00000255404	RP11-770G2.5	antisense	NA
chr11	131630362	131630757	18	6.87662e-05	0.00330185	0.506034	intron (ENST00000436745, intron 2 of 2)	10972	ENST00000604842	ENSG00000271624	RP11-651K21.1	pseudogene	NA
chr11	66494167	66494817	7	0.00226487	0.00330185	-0.403247	intron (ENST00000533211, intron 1 of 37)	1938	ENST00000533211	ENSG00000173898	SPTBN2	protein_coding	spectrin, beta, non-erythrocytic 2 [Source:HGNC Symbol;Acc:HGNC:11276]
chr11	14403052	14403303	9	0.00293003	0.00330185	0.394046	Intergenic	-17126	ENST00000529237	ENSG00000133818	RRAS2	protein_coding	related RAS viral (r-ras) oncogene homolog 2 [Source:HGNC Symbol;Acc:HGNC:17271]
chr11	121298139	121299111	10	0.00275198	0.00330185	0.396313	promoter-TSS (ENST00000603448)	-500	ENST00000603448	ENSG00000271022	RP11-142I2.1	pseudogene	NA
chr11	131707564	131707835	13	0.000311039	0.00330185	0.465986	intron (ENST00000436745, intron 2 of 2)	59302	ENST00000419440	ENSG00000238117	AP004372.1	antisense	NA
chr11	72953894	72954063	5	0.00142847	0.00330185	0.419039	TTS (ENST00000565433)	3959	ENST00000565433	ENSG00000260401	RP11-800A3.4	sense_overlapping	NA
chr11	76858623	76859387	42	0.000807869	0.00330185	0.437476	intron (ENST00000409709, intron 4 of 48)	19657	ENST00000409619	ENSG00000137474	MYO7A	protein_coding	myosin VIIA [Source:HGNC Symbol;Acc:HGNC:7606]
chr11	1463405	1463935	11	0.0023947	0.00330185	0.401279	promoter-TSS (ENST00000531078)	-5	ENST00000531078	ENSG00000174672	BRSK2	protein_coding	BR serine/threonine kinase 2 [Source:HGNC Symbol;Acc:HGNC:11405]
chr11	18548142	18549138	57	0.00279771	0.00330185	0.395719	promoter-TSS (ENST00000545247)	139	ENST00000251968	ENSG00000074319	TSG101	protein_coding	tumor susceptibility 101 [Source:HGNC Symbol;Acc:HGNC:15971]
chr11	45723575	45723947	9	0.00127167	0.00330185	0.422895	Intergenic	-20097	ENST00000532307	ENSG00000254519	CTD-2210P24.1	lincRNA	NA
chr11	128693422	128694964	71	0.00129618	0.00330185	0.422265	Intergenic	18236	ENST00000392664	ENSG00000151704	KCNJ1	protein_coding	potassium channel, inwardly rectifying subfamily J, member 1 [Source:HGNC Symbol;Acc:HGNC:6255]
chr11	77908071	77908244	7	0.00212324	0.00330185	-0.40551	intron (ENST00000441408, intron 1 of 8)	315	ENST00000530546	ENSG00000118369	USP35	protein_coding	ubiquitin specific peptidase 35 [Source:HGNC Symbol;Acc:HGNC:20061]
chr11	66384492	66385507	25	9.50243e-05	0.00330185	0.49791	TTS (ENST00000512283)	386	ENST00000461478	ENSG00000239306	RBM14	protein_coding	RNA binding motif protein 14 [Source:HGNC Symbol;Acc:HGNC:14219]
chr11	69913873	69914093	6	0.00210339	0.00330185	0.405838	Intergenic	-2506	ENST00000511013	ENSG00000248844	RP11-626H12.3	lincRNA	NA
chr11	534632	535632	29	0.00306378	0.00330185	0.392422	promoter-TSS (ENST00000482021)	207	ENST00000397596	ENSG00000174775	HRAS	protein_coding	Harvey rat sarcoma viral oncogene homolog [Source:HGNC Symbol;Acc:HGNC:5173]
chr11	124670745	124670988	8	0.0019939	0.00330185	0.407697	promoter-TSS (ENST00000529392)	61	ENST00000529392	ENSG00000245498	RP11-677M14.7	antisense	NA
chr11	10472043	10473038	40	0.00155466	0.00330185	0.416201	promoter-TSS (ENST00000534047)	52	ENST00000534047	ENSG00000133805	AMPD3	protein_coding	adenosine monophosphate deaminase 3 [Source:HGNC Symbol;Acc:HGNC:470]
chr11	121163802	121164053	19	0.00230543	0.00330185	0.402622	intron (ENST00000392789, intron 1 of 4)	367	ENST00000392789	ENSG00000109929	SC5D	protein_coding	sterol-C5-desaturase [Source:HGNC Symbol;Acc:HGNC:10547]
chr11	65263866	65264897	14	0.000698667	0.00330185	0.441996	promoter-TSS (ENST00000534336)	-851	ENST00000534336	ENSG00000251562	MALAT1	lincRNA	metastasis associated lung adenocarcinoma transcript 1 (non-protein coding) [Source:HGNC Symbol;Acc:HGNC:29665]
chr11	67798529	67798662	8	0.00217091	0.00330185	0.404734	promoter-TSS (ENST00000532296)	163	ENST00000525628	ENSG00000110717	NDUFS8	protein_coding	NADH dehydrogenase (ubiquinone) Fe-S protein 8, 23kDa (NADH-coenzyme Q reductase) [Source:HGNC Symbol;Acc:HGNC:7715]
chr11	65836249	65837220	10	0.00177363	0.00330185	0.411728	TTS (ENST00000528302)	355	ENST00000529036	ENSG00000255038	RP11-1167A19.2	protein_coding	NA
chr11	74860592	74862275	9	0.000145565	0.00330185	0.486831	promoter-TSS (ENST00000531756)	-598	ENST00000289575	ENSG00000137491	SLCO2B1	protein_coding	solute carrier organic anion transporter family, member 2B1 [Source:HGNC Symbol;Acc:HGNC:10962]
chr11	2951218	2952177	54	0.00176145	0.00330185	0.411963	Intergenic	-1013	ENST00000314222	ENSG00000181649	PHLDA2	protein_coding	pleckstrin homology-like domain, family A, member 2 [Source:HGNC Symbol;Acc:HGNC:12385]
chr11	64122692	64122856	12	0.00157326	0.00330185	0.4158	promoter-TSS (ENST00000472524)	-41	ENST00000472524	ENSG00000168071	CCDC88B	protein_coding	coiled-coil domain containing 88B [Source:HGNC Symbol;Acc:HGNC:26757]
chr11	73357019	73358184	31	0.0034876	0.0036569	0.387658	promoter-TSS (ENST00000536527)	-22	ENST00000536527	ENSG00000021300	PLEKHB1	protein_coding	pleckstrin homology domain containing, family B (evectins) member 1 [Source:HGNC Symbol;Acc:HGNC:19079]
chr11	14380580	14381371	42	0.00302202	0.00330185	0.392923	promoter-TSS (ENST00000545643)	-246	ENST00000545643	ENSG00000133818	RRAS2	protein_coding	related RAS viral (r-ras) oncogene homolog 2 [Source:HGNC Symbol;Acc:HGNC:17271]
chr12	13348253	13348620	5	0.00138961	0.001581	0.419958	Intergenic	-1213	ENST00000256951	ENSG00000134531	EMP1	protein_coding	epithelial membrane protein 1 [Source:HGNC Symbol;Acc:HGNC:3333]
chr12	32552899	32553471	24	0.00138033	0.001581	0.420181	intron (ENST00000550091, intron 1 of 2)	395	ENST00000550091	ENSG00000139132	FGD4	protein_coding	FYVE, RhoGEF and PH domain containing 4 [Source:HGNC Symbol;Acc:HGNC:19125]
chr12	53715422	53715810	19	0.00153972	0.001581	0.416526	promoter-TSS (ENST00000549450)	151	ENST00000547761	ENSG00000094914	AAAS	protein_coding	achalasia, adrenocortical insufficiency, alacrimia [Source:HGNC Symbol;Acc:HGNC:13666]
chr12	124144356	124145150	5	0.00151799	0.001581	0.417004	TTS (ENST00000543415)	843	ENST00000539429	ENSG00000111358	GTF2H3	protein_coding	general transcription factor IIH, polypeptide 3, 34kDa [Source:HGNC Symbol;Acc:HGNC:4657]
chr12	8594281	8594686	15	0.00149403	0.001581	0.417538	Intergenic	-3463	ENST00000544395	ENSG00000177586	OR7E149P	pseudogene	olfactory receptor, family 7, subfamily E, member 149 pseudogene [Source:HGNC Symbol;Acc:HGNC:19589]
chr12	57039250	57040276	49	0.000180207	0.001581	0.481121	promoter-TSS (ENST00000262030)	5	ENST00000552104	ENSG00000110955	ATP5B	protein_coding	ATP synthase, H+ transporting, mitochondrial F1 complex, beta polypeptide [Source:HGNC Symbol;Acc:HGNC:830]
chr12	48119836	48120416	8	0.00103625	0.001581	0.429563	promoter-TSS (ENST00000422538)	-776	ENST00000229003	ENSG00000111405	ENDOU	protein_coding	endonuclease, polyU-specific [Source:HGNC Symbol;Acc:HGNC:14369]
chr12	96184296	96185283	44	0.00124126	0.001581	0.423691	promoter-TSS (ENST00000553059)	140	ENST00000538383	ENSG00000074527	NTN4	protein_coding	netrin 4 [Source:HGNC Symbol;Acc:HGNC:13658]
chr12	101871106	101871424	5	0.00157816	0.001581	0.415695	intron (ENST00000551346, intron 2 of 5)	608	ENST00000299272	ENSG00000166211	SPIC	protein_coding	Spi-C transcription factor (Spi-1/PU.1 related) [Source:HGNC Symbol;Acc:HGNC:29549]
chr12	7244621	7245552	11	0.000650505	0.001581	0.444194	promoter-TSS (ENST00000542285)	2	ENST00000541042	ENSG00000159403	C1R	protein_coding	complement component 1, r subcomponent [Source:HGNC Symbol;Acc:HGNC:1246]
chr12	97301661	97301732	6	0.00158065	0.001581	0.415642	intron (ENST00000555114, intron 2 of 4)	453	ENST00000557644	ENSG00000139350	NEDD1	protein_coding	neural precursor cell expressed, developmentally down-regulated 1 [Source:HGNC Symbol;Acc:HGNC:7723]
chr12	124785763	124785908	7	0.00137956	0.001581	0.4202	intron (ENST00000546355, intron 1 of 2)	5767	ENST00000546355	ENSG00000178882	FAM101A	protein_coding	family with sequence similarity 101, member A [Source:HGNC Symbol;Acc:HGNC:27051]
chr12	1702130	1703203	45	0.00147967	0.001581	0.417862	promoter-TSS (ENST00000543278)	-463	ENST00000543278	ENSG00000171823	FBXL14	protein_coding	F-box and leucine-rich repeat protein 14 [Source:HGNC Symbol;Acc:HGNC:28624]
chr12	52281948	52282204	12	0.00114226	0.001581	0.426409	promoter-TSS (ENST00000340970)	28	ENST00000547119	ENSG00000167612	ANKRD33	protein_coding	ankyrin repeat domain 33 [Source:HGNC Symbol;Acc:HGNC:13788]
chr12	68725290	68726282	45	0.00128037	0.001581	0.42267	promoter-TSS (ENST00000541686)	30	ENST00000541686	ENSG00000111554	MDM1	protein_coding	Mdm1 nuclear protein [Source:HGNC Symbol;Acc:HGNC:29917]
chr12	6314188	6314675	7	0.00153558	0.001581	0.416617	intron (ENST00000382515, intron 1 of 7)	4469	ENST00000382515	ENSG00000010278	CD9	protein_coding	CD9 molecule [Source:HGNC Symbol;Acc:HGNC:1709]
chr12	124069155	124069861	53	0.00131732	0.001581	0.42173	promoter-TSS (ENST00000509052)	154	ENST00000498967	ENSG00000247373	RP11-486O12.2	lincRNA	NA
chr12	132486238	132486561	10	0.00128499	0.001581	0.422551	promoter-TSS (ENST00000607851)	-80	ENST00000607851	ENSG00000271905	AC137590.1	miRNA	NA
chr12	2486544	2486721	9	0.00132215	0.001581	0.421609	intron (ENST00000399597, intron 3 of 46)	107691	ENST00000542680	ENSG00000256721	CACNA1C-IT3	sense_intronic	CACNA1C intronic transcript 3 [Source:HGNC Symbol;Acc:HGNC:41314]
chr12	125110865	125110977	5	0.0001544	0.001581	0.485266	Intergenic	-58786	ENST00000542565	ENSG00000196498	NCOR2	protein_coding	nuclear receptor corepressor 2 [Source:HGNC Symbol;Acc:HGNC:7673]
chr12	49526040	49526972	8	0.000251257	0.001581	0.471999	TTS (ENST00000363439)	224	ENST00000363439	ENSG00000200309	Y_RNA	misc_RNA	Y RNA [Source:RFAM;Acc:RF00019]
chr12	100967866	100968021	7	0.00123445	0.001581	0.423872	intron (ENST00000550295, intron 1 of 4)	357	ENST00000550295	ENSG00000139354	GAS2L3	protein_coding	growth arrest-specific 2 like 3 [Source:HGNC Symbol;Acc:HGNC:27475]
chr12	9216968	9218153	78	4.16582e-05	0.000904847	0.518179	promoter-TSS (ENST00000499762)	105	ENST00000538094	ENSG00000214851	LINC00612	processed_transcript	long intergenic non-protein coding RNA 612 [Source:HGNC Symbol;Acc:HGNC:28621]
chr12	132921401	132922585	36	0.00125526	0.001581	0.423322	Intergenic	15557	ENST00000537720	ENSG00000255916	RP13-895J2.7	antisense	NA
chr12	105956356	105956567	12	0.00117932	0.001581	0.425368	Intergenic	-141519	ENST00000548557	ENSG00000257859	CASC18	lincRNA	cancer susceptibility candidate 18 (non-protein coding) [Source:HGNC Symbol;Acc:HGNC:49463]
chr12	56324837	56325832	27	0.00118573	0.001581	0.425191	promoter-TSS (ENST00000548378)	79	ENST00000548407	ENSG00000065357	DGKA	protein_coding	diacylglycerol kinase, alpha 80kDa [Source:HGNC Symbol;Acc:HGNC:2849]
chr12	68041514	68042514	9	0.000336131	0.001581	0.46377	promoter-TSS (ENST00000393555)	-104	ENST00000543747	ENSG00000127334	DYRK2	protein_coding	dual-specificity tyrosine-(Y)-phosphorylation regulated kinase 2 [Source:HGNC Symbol;Acc:HGNC:3093]
chr12	89619283	89620072	7	0.00139611	0.001581	0.419803	intron (ENST00000549278, intron 1 of 3)	56384	ENST00000459334	ENSG00000238302	RNU7-120P	snRNA	RNA, U7 small nuclear 120 pseudogene [Source:HGNC Symbol;Acc:HGNC:45654]
chr12	7792228	7793607	73	2.28799e-05	0.000904847	0.532039	Intergenic	25571	ENST00000229304	ENSG00000111701	APOBEC1	protein_coding	apolipoprotein B mRNA editing enzyme, catalytic polypeptide 1 [Source:HGNC Symbol;Acc:HGNC:604]
chr12	53773719	53773898	8	0.000322641	0.001581	0.464942	promoter-TSS (ENST00000426431)	-151	ENST00000551969	ENSG00000185591	SP1	protein_coding	Sp1 transcription factor [Source:HGNC Symbol;Acc:HGNC:11205]
chr12	131864480	131865380	32	0.000601411	0.001581	0.44659	Intergenic	13725	ENST00000539209	ENSG00000256484	RP13-507P19.1	lincRNA	NA
chr12	56881121	56882041	30	0.00142891	0.001581	0.419029	promoter-TSS (ENST00000491880)	-198	ENST00000491880	ENSG00000135423	GLS2	protein_coding	glutaminase 2 (liver, mitochondrial) [Source:HGNC Symbol;Acc:HGNC:29570]
chr12	47472411	47473575	53	0.000386883	0.001581	0.459709	promoter-TSS (ENST00000546455)	-393	ENST00000546455	ENSG00000179715	PCED1B	protein_coding	PC-esterase domain containing 1B [Source:HGNC Symbol;Acc:HGNC:28255]
chr12	132658827	132659573	19	0.000254916	0.001581	0.471596	Intergenic	15040	ENST00000538731	ENSG00000256576	RP13-977J11.2	lincRNA	NA
chr12	12871566	12872047	14	0.00149145	0.001581	0.417596	exon (ENST00000477087, exon 3 of 4)	1012	ENST00000442489	ENSG00000111276	CDKN1B	protein_coding	cyclin-dependent kinase inhibitor 1B (p27, Kip1) [Source:HGNC Symbol;Acc:HGNC:1785]
chr12	57623421	57624642	48	0.001581	0.001581	0.415634	promoter-TSS (ENST00000554656)	-26	ENST00000554656	ENSG00000182199	SHMT2	protein_coding	serine hydroxymethyltransferase 2 (mitochondrial) [Source:HGNC Symbol;Acc:HGNC:10852]
chr12	132348615	132348694	9	0.001389	0.001581	0.419973	TTS (ENST00000542763)	6690	ENST00000542763	ENSG00000256955	RP11-417L19.2	lincRNA	NA
chr12	7023066	7024187	52	0.00100936	0.001581	0.430409	promoter-TSS (ENST00000536199)	13	ENST00000229277	ENSG00000111674	ENO2	protein_coding	enolase 2 (gamma, neuronal) [Source:HGNC Symbol;Acc:HGNC:3353]
chr12	121410855	121411341	7	0.000723411	0.001581	0.440919	intron (ENST00000433033, intron 3 of 3)	-1003	ENST00000539163	ENSG00000272214	AC079602.1	protein_coding	NA
chr12	53612555	53613268	19	0.00144924	0.001581	0.418557	intron (ENST00000327550, intron 2 of 8)	956	ENST00000548284	ENSG00000172819	RARG	protein_coding	retinoic acid receptor, gamma [Source:HGNC Symbol;Acc:HGNC:9866]
chr12	53628021	53628244	10	3.62262e-05	0.000904847	0.521473	Intergenic	-1369	ENST00000550362	ENSG00000172819	RARG	protein_coding	retinoic acid receptor, gamma [Source:HGNC Symbol;Acc:HGNC:9866]
chr12	93833954	93834952	10	0.00096118	0.001581	0.431976	intron (ENST00000549833, intron 1 of 4)	579	ENST00000549833	ENSG00000177889	UBE2N	protein_coding	ubiquitin-conjugating enzyme E2N [Source:HGNC Symbol;Acc:HGNC:12492]
chr12	125167342	125167496	8	0.000564866	0.001581	0.44849	Intergenic	103620	ENST00000545305	ENSG00000073060	SCARB1	protein_coding	scavenger receptor class B, member 1 [Source:HGNC Symbol;Acc:HGNC:1664]
chr12	116893458	116894066	6	0.000777353	0.001581	0.438682	Intergenic	-27639	ENST00000582069	ENSG00000264037	MIR4472-2	miRNA	microRNA 4472-2 [Source:HGNC Symbol;Acc:HGNC:41752]
chr12	129308377	129309549	82	0.000252366	0.001581	0.471876	promoter-TSS (ENST00000266771)	-435	ENST00000266771	ENSG00000139370	SLC15A4	protein_coding	solute carrier family 15 (oligopeptide transporter), member 4 [Source:HGNC Symbol;Acc:HGNC:23090]
chr12	120763793	120763946	10	0.00103854	0.001581	0.429492	promoter-TSS (ENST00000549767)	26	ENST00000549767	ENSG00000170890	PLA2G1B	protein_coding	phospholipase A2, group IB (pancreas) [Source:HGNC Symbol;Acc:HGNC:9030]
chr12	52509998	52510222	8	0.00152457	0.001581	0.416859	Intergenic	2401	ENST00000578580	ENSG00000265804	AC078864.2	miRNA	NA
chr12	132854040	132855224	43	0.00089477	0.001581	0.434255	exon (ENST00000376617, exon 3 of 3)	697	ENST00000537762	ENSG00000256542	RP13-895J2.3	antisense	NA
chr12	130621509	130621908	17	0.00087014	0.001581	0.435138	Intergenic	24514	ENST00000509760	ENSG00000250208	FZD10-AS1	processed_transcript	FZD10 antisense RNA 1 (head to head) [Source:HGNC Symbol;Acc:HGNC:48632]
chr12	48357468	48358177	19	0.000806764	0.001581	0.437519	promoter-TSS (ENST00000548965)	-169	ENST00000553217	ENSG00000134291	TMEM106C	protein_coding	transmembrane protein 106C [Source:HGNC Symbol;Acc:HGNC:28775]
chr12	27088473	27088589	5	0.00131439	0.001581	-0.421804	intron (ENST00000544548, intron 3 of 6)	2374	ENST00000539625	ENSG00000064102	ASUN	protein_coding	asunder spermatogenesis regulator [Source:HGNC Symbol;Acc:HGNC:20174]
chr12	10365663	10366677	45	0.00118815	0.001581	0.425124	promoter-TSS (ENST00000545290)	-58	ENST00000545290	ENSG00000139112	GABARAPL1	protein_coding	GABA(A) receptor-associated protein like 1 [Source:HGNC Symbol;Acc:HGNC:4068]
chr12	6644528	6645433	13	0.000812771	0.001581	0.437287	TTS (ENST00000496049)	513	ENST00000396858	ENSG00000111640	GAPDH	protein_coding	glyceraldehyde-3-phosphate dehydrogenase [Source:HGNC Symbol;Acc:HGNC:4141]
chr12	7342090	7343107	48	0.000901526	0.001581	0.434016	promoter-TSS (ENST00000545845)	47	ENST00000396637	ENSG00000139197	PEX5	protein_coding	peroxisomal biogenesis factor 5 [Source:HGNC Symbol;Acc:HGNC:9719]
chr12	123874120	123874810	65	0.000183776	0.001581	0.48059	promoter-TSS (ENST00000437502)	-124	ENST00000437502	ENSG00000183955	SETD8	protein_coding	SET domain containing (lysine methyltransferase) 8 [Source:HGNC Symbol;Acc:HGNC:29489]
chr12	7070317	7071676	38	6.83133e-05	0.00112717	0.506197	TTS (ENST00000416215)	-1411	ENST00000607161	ENSG00000126749	EMG1	protein_coding	EMG1 N1-specific pseudouridine methyltransferase [Source:HGNC Symbol;Acc:HGNC:16912]
chr12	133009771	133010853	40	0.00135294	0.001581	0.420847	Intergenic	-23434	ENST00000542627	ENSG00000256783	RP11-503G7.1	lincRNA	NA
chr12	119771135	119771596	6	0.00111831	0.001581	0.427098	Intergenic	-1151	ENST00000327554	ENSG00000183273	CCDC60	protein_coding	coiled-coil domain containing 60 [Source:HGNC Symbol;Acc:HGNC:28610]
chr12	111499732	111499958	11	0.00149331	0.001581	0.417554	intron (ENST00000261726, intron 1 of 21)	-11927	ENST00000408332	ENSG00000221259	AC002978.1	miRNA	NA
chr12	50479533	50479758	6	0.00130484	0.001581	0.422045	exon (ENST00000551497, exon 1 of 4)	180	ENST00000551497	ENSG00000066117	SMARCD1	protein_coding	SWI/SNF related, matrix associated, actin dependent regulator of chromatin, subfamily d, member 1 [Source:HGNC Symbol;Acc:HGNC:11106]
chr12	4416501	4417285	15	0.000731758	0.001581	0.440564	Intergenic	-13478	ENST00000179259	ENSG00000078237	C12orf5	protein_coding	TP53 induced glycolysis regulatory phosphatase [Source:HGNC Symbol;Acc:HGNC:1185]
chr12	53270104	53270365	5	0.00150194	0.001581	0.417361	Intergenic	-8978	ENST00000485823	ENSG00000241146	RPL7P41	pseudogene	ribosomal protein L7 pseudogene 41 [Source:HGNC Symbol;Acc:HGNC:36297]
chr12	114073035	114073967	9	0.00111822	0.001581	0.427101	Intergenic	-32843	ENST00000459400	ENSG00000238487	RNU7-114P	snRNA	NA
chr12	113865793	113865935	6	0.00157706	0.001581	0.415719	promoter-TSS (ENST00000546672)	-360	ENST00000546672	ENSG00000139410	SDSL	protein_coding	serine dehydratase-like [Source:HGNC Symbol;Acc:HGNC:30404]
chr12	105630775	105631518	6	0.00155961	0.001581	0.416094	intron (ENST00000548458, intron 1 of 6)	-1131	ENST00000258530	ENSG00000136044	APPL2	protein_coding	adaptor protein, phosphotyrosine interaction, PH domain and leucine zipper containing 2 [Source:HGNC Symbol;Acc:HGNC:18242]
chr12	103889789	103890798	17	0.00147367	0.001581	0.417998	promoter-TSS (ENST00000552578)	-545	ENST00000548196	ENSG00000179088	C12orf42	protein_coding	chromosome 12 open reading frame 42 [Source:HGNC Symbol;Acc:HGNC:24729]
chr12	5543145	5543400	9	0.00147788	0.001581	0.417903	intron (ENST00000543548, intron 1 of 1)	982	ENST00000543548	ENSG00000185652	NTF3	protein_coding	neurotrophin 3 [Source:HGNC Symbol;Acc:HGNC:8023]
chr12	131118404	131118784	18	0.000140662	0.001581	0.487737	promoter-TSS (ENST00000541840)	-188	ENST00000541840	ENSG00000256725	RP11-662M24.2	lincRNA	NA
chr12	109983066	109983182	5	4.56993e-05	0.000904847	0.515974	Intergenic	15389	ENST00000535089	ENSG00000151148	UBE3B	protein_coding	ubiquitin protein ligase E3B [Source:HGNC Symbol;Acc:HGNC:13478]
chr12	94954761	94954828	7	0.000272683	0.001581	0.469708	promoter-TSS (ENST00000582250)	-770	ENST00000582250	ENSG00000266099	MIR5700	miRNA	microRNA 5700 [Source:HGNC Symbol;Acc:HGNC:43521]
chr12	50504689	50505709	39	0.000877048	0.001581	0.434888	promoter-TSS (ENST00000552815)	-563	ENST00000550487	ENSG00000178449	COX14	protein_coding	COX14 cytochrome c oxidase assembly factor [Source:HGNC Symbol;Acc:HGNC:28216]
chr12	22697279	22698268	48	0.00110862	0.001581	0.427381	promoter-TSS (ENST00000541310)	-294	ENST00000541310	ENSG00000111731	C2CD5	protein_coding	C2 calcium-dependent domain containing 5 [Source:HGNC Symbol;Acc:HGNC:29062]
chr12	89748191	89749822	48	0.000243344	0.001581	0.47289	Intergenic	-1959	ENST00000279488	ENSG00000139318	DUSP6	protein_coding	dual specificity phosphatase 6 [Source:HGNC Symbol;Acc:HGNC:3072]
chr12	9602236	9603399	38	0.000478713	0.001581	-0.453449	Intergenic	-1993	ENST00000432996	ENSG00000214826	DDX12P	pseudogene	DEAD/H (Asp-Glu-Ala-Asp/His) box polypeptide 12, pseudogene [Source:HGNC Symbol;Acc:HGNC:2737]
chr12	113659591	113660587	14	0.000817509	0.001581	0.437104	intron (ENST00000552897, intron 1 of 3)	798	ENST00000552077	ENSG00000186815	TPCN1	protein_coding	two pore segment channel 1 [Source:HGNC Symbol;Acc:HGNC:18182]
chr12	112546657	112546942	15	0.00117558	0.001581	0.425472	promoter-TSS (ENST00000549711)	26	ENST00000261745	ENSG00000111300	NAA25	protein_coding	N(alpha)-acetyltransferase 25, NatB auxiliary subunit [Source:HGNC Symbol;Acc:HGNC:25783]
chr12	9592190	9592420	5	0.00111489	0.001581	0.427198	intron (ENST00000290818, intron 2 of 26)	-5349	ENST00000391130	ENSG00000212432	SNORA75	snoRNA	Small nucleolar RNA SNORA75 [Source:RFAM;Acc:RF00072]
chr12	10766226	10767098	19	0.00145306	0.001581	0.418469	promoter-TSS (ENST00000544176)	-440	ENST00000320756	ENSG00000111196	MAGOHB	protein_coding	mago homolog B, exon junction complex core component [Source:HGNC Symbol;Acc:HGNC:25504]
chr12	14426959	14427104	5	0.00136009	0.001581	0.420672	Intergenic	19186	ENST00000541815	ENSG00000255749	GNAI2P1	pseudogene	guanine nucleotide binding protein (G protein), alpha inhibiting activity polypeptide 2 pseudogene 1 [Source:HGNC Symbol;Acc:HGNC:4386]
chr12	57882857	57883420	5	0.00146517	0.001581	0.418192	promoter-TSS (ENST00000550288)	-174	ENST00000552371	ENSG00000166986	MARS	protein_coding	methionyl-tRNA synthetase [Source:HGNC Symbol;Acc:HGNC:6898]
chr12	109878087	109878883	14	0.00106383	0.001581	0.428716	exon (ENST00000457826, exon 1 of 4)	113	ENST00000457826	ENSG00000174527	MYO1H	protein_coding	myosin IH [Source:HGNC Symbol;Acc:HGNC:13879]
chr12	10336793	10336938	7	0.000428775	0.001581	-0.456703	intron (ENST00000536952, intron 2 of 4)	-2130	ENST00000546153	ENSG00000165685	TMEM52B	protein_coding	transmembrane protein 52B [Source:HGNC Symbol;Acc:HGNC:26438]
chr12	52444443	52445392	56	0.00120762	0.001581	0.424592	promoter-TSS (ENST00000550763)	-273	ENST00000394825	ENSG00000123358	NR4A1	protein_coding	nuclear receptor subfamily 4, group A, member 1 [Source:HGNC Symbol;Acc:HGNC:7980]
chr12	9436619	9437142	20	0.000569221	0.001581	0.448258	intron (ENST00000341155, intron 1 of 27)	628	ENST00000341155	ENSG00000111788	RP11-22B23.1	pseudogene	NA
chr12	120835733	120835898	14	0.0014317	0.001581	0.418964	Intergenic	8467	ENST00000536933	ENSG00000256695	RP1-166H1.2	lincRNA	NA
chr12	12867576	12867896	13	2.83821e-05	0.000904847	0.527134	promoter-TSS (ENST00000477087)	-256	ENST00000477087	ENSG00000111276	CDKN1B	protein_coding	cyclin-dependent kinase inhibitor 1B (p27, Kip1) [Source:HGNC Symbol;Acc:HGNC:1785]
chr12	66025538	66025802	5	0.000599592	0.001581	0.446682	intron (ENST00000535315, intron 1 of 4)	10252	ENST00000546198	ENSG00000250748	RP11-230G5.2	lincRNA	NA
chr12	32909488	32909903	7	0.00154555	0.001581	0.416399	promoter-TSS (ENST00000324868)	-860	ENST00000324868	ENSG00000139131	YARS2	protein_coding	tyrosyl-tRNA synthetase 2, mitochondrial [Source:HGNC Symbol;Acc:HGNC:24249]
chr12	58240934	58241203	14	0.00124317	0.001581	0.42364	promoter-TSS (ENST00000548823)	-547	ENST00000398073	ENSG00000175215	CTDSP2	protein_coding	CTD (carboxy-terminal domain, RNA polymerase II, polypeptide A) small phosphatase 2 [Source:HGNC Symbol;Acc:HGNC:17077]
chr12	128170477	128170627	6	0.00155988	0.001581	0.416088	Intergenic	-49540	ENST00000546180	ENSG00000256022	RP11-526P6.1	lincRNA	NA
chr12	27175696	27175886	17	0.001548	0.001581	0.416346	exon (ENST00000536711, exon 1 of 4)	281	ENST00000538186	ENSG00000152944	MED21	protein_coding	mediator complex subunit 21 [Source:HGNC Symbol;Acc:HGNC:11473]
chr12	121125192	121125852	46	0.00156385	0.001581	0.416002	intron (ENST00000228506, intron 1 of 4)	474	ENST00000412616	ENSG00000110917	MLEC	protein_coding	malectin [Source:HGNC Symbol;Acc:HGNC:28973]
chr12	131198151	131199220	28	0.000675337	0.001581	0.443044	intron (ENST00000536002, intron 1 of 15)	2140	ENST00000536002	ENSG00000060709	RIMBP2	protein_coding	RIMS binding protein 2 [Source:HGNC Symbol;Acc:HGNC:30339]
chr12	120631988	120633105	77	0.000855784	0.001581	0.435664	promoter-TSS (ENST00000300648)	-34	ENST00000300648	ENSG00000089154	GCN1L1	protein_coding	GCN1 eIF2 alpha kinase activator homolog [Source:HGNC Symbol;Acc:HGNC:4199]
chr12	120807565	120807678	7	0.00142338	0.001581	0.419159	promoter-TSS (ENST00000257552)	379	ENST00000477404	ENSG00000239881	RPS27P25	pseudogene	ribosomal protein S27 pseudogene 25 [Source:HGNC Symbol;Acc:HGNC:36020]
chr12	101671442	101672429	5	0.00140033	0.001581	0.419703	Intergenic	-1951	ENST00000261637	ENSG00000120800	UTP20	protein_coding	UTP20 small subunit (SSU) processome component [Source:HGNC Symbol;Acc:HGNC:17897]
chr12	27933020	27933828	18	0.000811265	0.001581	0.437345	promoter-TSS (ENST00000543254)	-376	ENST00000543254	ENSG00000087448	KLHL42	protein_coding	kelch-like family member 42 [Source:HGNC Symbol;Acc:HGNC:29252]
chr12	7863229	7864223	11	0.000966373	0.001581	0.431804	promoter-TSS (ENST00000345088)	-324	ENST00000345088	ENSG00000187569	DPPA3	protein_coding	developmental pluripotency associated 3 [Source:HGNC Symbol;Acc:HGNC:19199]
chr12	4872796	4873064	16	0.0014629	0.001581	0.418244	promoter-TSS (ENST00000535354)	-204	ENST00000535354	ENSG00000130035	GALNT8	protein_coding	polypeptide N-acetylgalactosaminyltransferase 8 [Source:HGNC Symbol;Acc:HGNC:4130]
chr13	111840377	111840679	9	0.000499029	0.000820102	0.452211	intron (ENST00000426073, intron 1 of 19)	1327	ENST00000426073	ENSG00000102606	ARHGEF7	protein_coding	Rho guanine nucleotide exchange factor (GEF) 7 [Source:HGNC Symbol;Acc:HGNC:15607]
chr13	114144049	114144684	22	0.000681425	0.000820102	0.442767	promoter-TSS (ENST00000434316)	442	ENST00000465710	ENSG00000150401	DCUN1D2	protein_coding	DCN1, defective in cullin neddylation 1, domain containing 2 [Source:HGNC Symbol;Acc:HGNC:20328]
chr13	115000461	115001453	18	0.00073979	0.000820102	0.440225	intron (ENST00000356221, intron 1 of 17)	401	ENST00000252458	ENSG00000130177	CDC16	protein_coding	cell division cycle 16 [Source:HGNC Symbol;Acc:HGNC:1720]
chr13	99224572	99224694	5	0.000552768	0.000820102	0.449144	intron (ENST00000491878, intron 1 of 4)	3825	ENST00000481288	ENSG00000102572	STK24	protein_coding	serine/threonine kinase 24 [Source:HGNC Symbol;Acc:HGNC:11403]
chr13	114164031	114165461	43	0.00014268	0.000820102	-0.487361	intron (ENST00000375391, intron 7 of 7)	-10115	ENST00000465556	ENSG00000150403	TMCO3	protein_coding	transmembrane and coiled-coil domains 3 [Source:HGNC Symbol;Acc:HGNC:20329]
chr13	113567732	113568225	10	0.000584119	0.000820102	0.447476	intron (ENST00000375608, intron 2 of 29)	11470	ENST00000442625	ENSG00000126217	MCF2L	protein_coding	MCF.2 cell line derived transforming sequence-like [Source:HGNC Symbol;Acc:HGNC:14576]
chr13	114829835	114831231	23	0.000508295	0.000820102	0.451662	intron (ENST00000389544, intron 2 of 23)	12905	ENST00000389544	ENSG00000185989	RASA3	protein_coding	RAS p21 protein activator 3 [Source:HGNC Symbol;Acc:HGNC:20331]
chr13	112574969	112576051	44	0.000475158	0.000820102	0.45367	Intergenic	-12362	ENST00000578654	ENSG00000264989	AL136302.1	miRNA	NA
chr13	20749334	20749532	5	7.93154e-05	0.000820102	0.502477	Intergenic	4168	ENST00000458378	ENSG00000226633	PPIAP28	pseudogene	peptidylprolyl isomerase A (cyclophilin A) pseudogene 28 [Source:HGNC Symbol;Acc:HGNC:39902]
chr13	53024293	53025155	96	0.000761231	0.000820102	0.439336	promoter-TSS (ENST00000475375)	33	ENST00000378060	ENSG00000136100	VPS36	protein_coding	vacuolar protein sorting 36 homolog (S. cerevisiae) [Source:HGNC Symbol;Acc:HGNC:20312]
chr13	88329689	88330700	61	0.00035879	0.000820102	0.461893	exon (ENST00000325089, exon 2 of 2)	4697	ENST00000400028	ENSG00000165300	SLITRK5	protein_coding	SLIT and NTRK-like family, member 5 [Source:HGNC Symbol;Acc:HGNC:20295]
chr13	113655468	113656364	47	0.000820102	0.000820102	0.437005	promoter-TSS (ENST00000375597)	-115	ENST00000423482	ENSG00000126217	MCF2L	protein_coding	MCF.2 cell line derived transforming sequence-like [Source:HGNC Symbol;Acc:HGNC:14576]
chr13	30689059	30689644	46	0.000748016	0.000820102	0.439881	Intergenic	-6340	ENST00000432770	ENSG00000224511	LINC00365	lincRNA	long intergenic non-protein coding RNA 365 [Source:HGNC Symbol;Acc:HGNC:42687]
chr13	22246041	22246956	13	0.000599155	0.000820102	0.446705	intron (ENST00000382353, intron 1 of 2)	977	ENST00000382353	ENSG00000102678	FGF9	protein_coding	fibroblast growth factor 9 [Source:HGNC Symbol;Acc:HGNC:3687]
chr13	40230180	40230329	6	0.000594514	0.000820102	0.446941	exon (ENST00000543790, exon 2 of 4)	394	ENST00000356576	ENSG00000133103	COG6	protein_coding	component of oligomeric golgi complex 6 [Source:HGNC Symbol;Acc:HGNC:18621]
chr13	42535408	42535604	13	0.00074134	0.000820102	0.44016	promoter-TSS (ENST00000281496)	-250	ENST00000281496	ENSG00000102763	VWA8	protein_coding	von Willebrand factor A domain containing 8 [Source:HGNC Symbol;Acc:HGNC:29071]
chr13	98968261	98968316	5	0.000746661	0.000820102	-0.439937	intron (ENST00000595437, intron 2 of 27)	-12156	ENST00000601361	ENSG00000152767	FARP1	protein_coding	FERM, RhoGEF (ARHGEF) and pleckstrin domain protein 1 (chondrocyte-derived) [Source:HGNC Symbol;Acc:HGNC:3591]
chr13	112860584	112861600	14	0.000213345	0.000820102	0.476524	Intergenic	9428	ENST00000561786	ENSG00000260102	LINC01070	lincRNA	long intergenic non-protein coding RNA 1070 [Source:HGNC Symbol;Acc:HGNC:49110]
chr13	110433852	110434118	14	0.000785856	0.000820102	0.438342	intron (ENST00000375856, intron 1 of 1)	4930	ENST00000375856	ENSG00000185950	IRS2	protein_coding	insulin receptor substrate 2 [Source:HGNC Symbol;Acc:HGNC:6126]
chr13	24044085	24044358	7	0.000478772	0.000820102	0.453445	exon (ENST00000443778, exon 1 of 3)	571	ENST00000443778	ENSG00000232977	LINC00327	lincRNA	long intergenic non-protein coding RNA 327 [Source:HGNC Symbol;Acc:HGNC:42009]
chr13	46961618	46962041	20	0.000666906	0.000820102	0.44343	promoter-TSS (ENST00000480935)	-195	ENST00000378797	ENSG00000102445	KIAA0226L	protein_coding	KIAA0226-like [Source:HGNC Symbol;Acc:HGNC:20420]
chr13	111805968	111807078	74	3.14286e-05	0.000820102	0.524782	TTS (ENST00000483540)	438	ENST00000375736	ENSG00000102606	ARHGEF7	protein_coding	Rho guanine nucleotide exchange factor (GEF) 7 [Source:HGNC Symbol;Acc:HGNC:15607]
chr13	98198840	98199041	8	0.000652895	0.000820102	-0.444082	Intergenic	70945	ENST00000603247	ENSG00000271625	PSMA6P4	pseudogene	proteasome (prosome, macropain) subunit, alpha type, 6 pseudogene 4 [Source:HGNC Symbol;Acc:HGNC:39609]
chr13	111141854	111142136	6	0.000506755	0.000820102	0.451752	intron (ENST00000360467, intron 35 of 47)	11725	ENST00000483683	ENSG00000134871	COL4A2	protein_coding	collagen, type IV, alpha 2 [Source:HGNC Symbol;Acc:HGNC:2203]
chr13	21286859	21287408	28	0.000430374	0.000820102	0.456594	exon (ENST00000366421, exon 2 of 2)	564	ENST00000366421	ENSG00000203614	AL512652.1	pseudogene	NA
chr13	114018061	114019922	80	9.93925e-05	0.000820102	0.496763	promoter-TSS (ENST00000375430)	-546	ENST00000476439	ENSG00000139835	GRTP1	protein_coding	growth hormone regulated TBC protein 1 [Source:HGNC Symbol;Acc:HGNC:20310]
chr13	115046146	115046825	19	0.000694156	0.000820102	0.442196	promoter-TSS (ENST00000480362)	-573	ENST00000375299	ENSG00000169062	UPF3A	protein_coding	UPF3 regulator of nonsense transcripts homolog A (yeast) [Source:HGNC Symbol;Acc:HGNC:20332]
chr13	111297313	111297637	18	0.000628963	0.000820102	0.445225	promoter-TSS (ENST00000542774)	-447	ENST00000542774	ENSG00000134905	CARS2	protein_coding	cysteinyl-tRNA synthetase 2, mitochondrial (putative) [Source:HGNC Symbol;Acc:HGNC:25695]
chr13	113759913	113760313	9	0.000819509	0.000820102	0.437027	promoter-TSS (ENST00000346342)	8	ENST00000346342	ENSG00000057593	F7	protein_coding	coagulation factor VII (serum prothrombin conversion accelerator) [Source:HGNC Symbol;Acc:HGNC:3544]
chr14	73958802	73958994	10	0.00245876	0.00294745	0.400343	promoter-TSS (ENST00000565094)	-414	ENST00000565094	ENSG00000187105	HEATR4	protein_coding	HEAT repeat containing 4 [Source:HGNC Symbol;Acc:HGNC:16761]
chr14	22004993	22005368	16	0.00254531	0.00294745	0.399111	promoter-TSS (ENST00000541965)	57	ENST00000541965	ENSG00000165821	SALL2	protein_coding	spalt-like transcription factor 2 [Source:HGNC Symbol;Acc:HGNC:10526]
chr14	104638341	104639438	41	0.00244572	0.00294745	0.400531	intron (ENST00000423312, intron 6 of 14)	33513	ENST00000315264	ENSG00000066735	KIF26A	protein_coding	kinesin family member 26A [Source:HGNC Symbol;Acc:HGNC:20226]
chr14	96001246	96002581	93	0.000122375	0.00159087	0.491391	promoter-TSS (ENST00000500370)	303	ENST00000557731	ENSG00000182512	GLRX5	protein_coding	glutaredoxin 5 [Source:HGNC Symbol;Acc:HGNC:20134]
chr14	23988308	23988506	6	0.00188493	0.00294745	0.409639	intron (ENST00000553985, intron 2 of 2)	2650	ENST00000606808	ENSG00000136367	ZFHX2	protein_coding	zinc finger homeobox 2 [Source:HGNC Symbol;Acc:HGNC:20152]
chr14	68196312	68196494	6	0.00237669	0.00294745	0.401546	TTS (ENST00000552873)	2522	ENST00000552873	ENSG00000139988	RDH12	protein_coding	retinol dehydrogenase 12 (all-trans/9-cis/11-cis) [Source:HGNC Symbol;Acc:HGNC:19977]
chr14	88788239	88789712	66	0.000312597	0.00294745	0.465844	intron (ENST00000340700, intron 1 of 6)	617	ENST00000319231	ENSG00000100433	KCNK10	protein_coding	potassium channel, two pore domain subfamily K, member 10 [Source:HGNC Symbol;Acc:HGNC:6273]
chr14	104585833	104586614	15	0.00153256	0.00294745	0.416683	Intergenic	2482	ENST00000384836	ENSG00000207568	MIR203	miRNA	microRNA 203a [Source:HGNC Symbol;Acc:HGNC:31581]
chr14	81687533	81688531	51	0.00274863	0.00294745	0.396356	promoter-TSS (ENST00000434192)	-311	ENST00000556268	ENSG00000165417	GTF2A1	protein_coding	general transcription factor IIA, 1, 19/37kDa [Source:HGNC Symbol;Acc:HGNC:4646]
chr14	95785944	95786688	43	0.00242596	0.00294745	0.400819	promoter-TSS (ENST00000298912)	-73	ENST00000298912	ENSG00000165959	CLMN	protein_coding	calmin (calponin-like, transmembrane) [Source:HGNC Symbol;Acc:HGNC:19972]
chr14	105216757	105217033	5	0.000707759	0.00294745	0.441597	Intergenic	-2542	ENST00000329967	ENSG00000184990	SIVA1	protein_coding	SIVA1, apoptosis-inducing factor [Source:HGNC Symbol;Acc:HGNC:17712]
chr14	23623411	23624325	27	0.00237039	0.00294745	0.40164	promoter-TSS (ENST00000453702)	-258	ENST00000453702	ENSG00000092068	SLC7A8	protein_coding	solute carrier family 7 (amino acid transporter light chain, L system), member 8 [Source:HGNC Symbol;Acc:HGNC:11066]
chr14	94393654	94393841	14	0.00271115	0.00294745	0.39685	promoter-TSS (ENST00000555732)	17	ENST00000557000	ENSG00000140067	FAM181A	protein_coding	family with sequence similarity 181, member A [Source:HGNC Symbol;Acc:HGNC:20491]
chr14	101830869	101831773	47	0.00155346	0.00294745	0.416227	Intergenic	-30653	ENST00000553561	ENSG00000258460	RP11-168L7.1	lincRNA	NA
chr14	70235157	70235707	10	0.00261321	0.00294745	0.39817	TTS (ENST00000557435)	775	ENST00000554021	ENSG00000100650	SRSF5	protein_coding	serine/arginine-rich splicing factor 5 [Source:HGNC Symbol;Acc:HGNC:10787]
chr14	105036061	105036607	22	0.0028234	0.00294745	0.395389	intron (ENST00000415614, intron 3 of 3)	-9687	ENST00000557649	ENSG00000184601	C14orf180	protein_coding	chromosome 14 open reading frame 180 [Source:HGNC Symbol;Acc:HGNC:33795]
chr14	104979657	104980657	6	0.00233275	0.00294745	0.402206	intron (ENST00000415614, intron 3 of 3)	62841	ENST00000451006	ENSG00000213159	CEND1P1	pseudogene	cell cycle exit and neuronal differentiation 1 pseudogene 1 [Source:HGNC Symbol;Acc:HGNC:43674]
chr14	104552386	104553399	11	0.00350429	0.003573	0.387481	intron (ENST00000546892, intron 1 of 14)	845	ENST00000455920	ENSG00000166183	ASPG	protein_coding	asparaginase [Source:HGNC Symbol;Acc:HGNC:20123]
chr14	100040296	100040540	6	0.00227538	0.00294745	0.403084	intron (ENST00000380243, intron 1 of 5)	-1106	ENST00000556348	ENSG00000205476	CCDC85C	protein_coding	coiled-coil domain containing 85C [Source:HGNC Symbol;Acc:HGNC:35459]
chr14	103593166	103594051	55	0.00276232	0.00294745	0.396177	promoter-TSS (ENST00000560428)	-294	ENST00000560428	ENSG00000185215	TNFAIP2	protein_coding	tumor necrosis factor, alpha-induced protein 2 [Source:HGNC Symbol;Acc:HGNC:11895]
chr14	94291336	94291595	18	8.41516e-05	0.00145863	0.500989	Intergenic	-36639	ENST00000393140	ENSG00000175785	PRIMA1	protein_coding	proline rich membrane anchor 1 [Source:HGNC Symbol;Acc:HGNC:18319]
chr14	104663181	104663277	5	0.00142648	0.00294745	0.419086	Intergenic	-26692	ENST00000553757	ENSG00000258913	RP11-260M19.2	lincRNA	NA
chr14	105784051	105784191	6	0.00255001	0.00294745	0.399045	intron (ENST00000547217, intron 1 of 22)	-2195	ENST00000546474	ENSG00000185024	BRF1	protein_coding	BRF1, RNA polymerase III transcription initiation factor 90 kDa subunit [Source:HGNC Symbol;Acc:HGNC:11551]
chr14	32545624	32546660	23	0.00264869	0.00294745	0.397687	promoter-TSS (ENST00000396582)	-31	ENST00000556611	ENSG00000100852	ARHGAP5	protein_coding	Rho GTPase activating protein 5 [Source:HGNC Symbol;Acc:HGNC:675]
chr14	104560499	104561507	27	0.00157807	0.00294745	0.415697	intron (ENST00000546892, intron 3 of 14)	1175	ENST00000551170	ENSG00000166183	ASPG	protein_coding	asparaginase [Source:HGNC Symbol;Acc:HGNC:20123]
chr14	23317403	23317553	6	0.000233791	0.00243143	0.474001	TTS (ENST00000311852)	4459	ENST00000391033	ENSG00000212335	Y_RNA	misc_RNA	Y RNA [Source:RFAM;Acc:RF00019]
chr14	77498902	77499945	58	0.000924268	0.00294745	0.433225	Intergenic	-4390	ENST00000238647	ENSG00000119669	IRF2BPL	protein_coding	interferon regulatory factor 2 binding protein-like [Source:HGNC Symbol;Acc:HGNC:14282]
chr14	39639583	39640552	13	0.00270364	0.00294745	0.39695	promoter-TSS (ENST00000469361)	-332	ENST00000469361	ENSG00000182400	TRAPPC6B	protein_coding	trafficking protein particle complex 6B [Source:HGNC Symbol;Acc:HGNC:23066]
chr14	105851681	105852393	22	0.00286243	0.00294745	0.394892	exon (ENST00000458164, exon 19 of 25)	2581	ENST00000551743	ENSG00000179364	PACS2	protein_coding	phosphofurin acidic cluster sorting protein 2 [Source:HGNC Symbol;Acc:HGNC:23794]
chr14	105830206	105830952	58	5.06928e-08	2.63602e-06	0.642837	intron (ENST00000546915, intron 4 of 4)	-3843	ENST00000551692	ENSG00000179364	PACS2	protein_coding	phosphofurin acidic cluster sorting protein 2 [Source:HGNC Symbol;Acc:HGNC:23794]
chr14	100631716	100632915	32	0.001806	0.00294745	0.411109	Intergenic	-5816	ENST00000305631	ENSG00000168350	DEGS2	protein_coding	delta(4)-desaturase, sphingolipid 2 [Source:HGNC Symbol;Acc:HGNC:20113]
chr14	21538592	21538613	5	0.000972432	0.00294745	0.431604	promoter-TSS (ENST00000298693)	76	ENST00000298693	ENSG00000165801	ARHGEF40	protein_coding	Rho guanine nucleotide exchange factor (GEF) 40 [Source:HGNC Symbol;Acc:HGNC:25516]
chr14	23291793	23292648	28	0.002529	0.00294745	0.39934	promoter-TSS (ENST00000557629)	-49	ENST00000557629	ENSG00000155465	SLC7A7	protein_coding	solute carrier family 7 (amino acid transporter light chain, y+L system), member 7 [Source:HGNC Symbol;Acc:HGNC:11065]
chr14	65172436	65173460	10	0.00184221	0.00294745	0.410428	intron (ENST00000247226, intron 1 of 14)	1633	ENST00000394691	ENSG00000126822	PLEKHG3	protein_coding	pleckstrin homology domain containing, family G (with RhoGef domain) member 3 [Source:HGNC Symbol;Acc:HGNC:20364]
chr14	57603482	57603667	5	0.0012158	0.00294745	0.424371	intron (ENST00000554725, intron 2 of 3)	-24197	ENST00000551408	ENSG00000258592	RP11-108M12.3	lincRNA	NA
chr14	69620000	69621625	50	0.000575635	0.00294745	0.447919	promoter-TSS (ENST00000341516)	-946	ENST00000553943	ENSG00000139990	DCAF5	protein_coding	DDB1 and CUL4 associated factor 5 [Source:HGNC Symbol;Acc:HGNC:20224]
chr14	105343656	105344651	5	0.00246044	0.00294745	0.400318	intron (ENST00000418279, intron 2 of 17)	12500	ENST00000418279	ENSG00000099814	CEP170B	protein_coding	centrosomal protein 170B [Source:HGNC Symbol;Acc:HGNC:20362]
chr14	105885496	105886130	24	0.00267439	0.00294745	0.397341	promoter-TSS (ENST00000406191)	263	ENST00000551271	ENSG00000251602	RP11-521B24.3	antisense	NA
chr14	103994913	103995831	63	0.000211833	0.00243143	0.476719	promoter-TSS (ENST00000299202)	37	ENST00000568177	ENSG00000260285	RP11-600F24.7	antisense	NA
chr14	77491142	77492140	14	0.00123082	0.00294745	0.423968	3' UTR (ENST00000238647, exon 1 of 1)	3393	ENST00000238647	ENSG00000119669	IRF2BPL	protein_coding	interferon regulatory factor 2 binding protein-like [Source:HGNC Symbol;Acc:HGNC:14282]
chr14	21422205	21422965	5	0.00234557	0.00294745	-0.402012	Intergenic	-1026	ENST00000304625	ENSG00000169385	RNASE2	protein_coding	ribonuclease, RNase A family, 2 (liver, eosinophil-derived neurotoxin) [Source:HGNC Symbol;Acc:HGNC:10045]
chr14	96381950	96382141	7	0.000445484	0.00294745	0.455578	intron (ENST00000554321, intron 2 of 2)	38890	ENST00000554321	ENSG00000250366	LINC00617	lincRNA	TCL1 upstream neural differentiation-associated RNA [Source:HGNC Symbol;Acc:HGNC:44088]
chr14	105451975	105453097	62	0.00261849	0.00294745	0.398098	promoter-TSS (ENST00000549584)	-80	ENST00000389964	ENSG00000140104	C14orf79	protein_coding	chromosome 14 open reading frame 79 [Source:HGNC Symbol;Acc:HGNC:20126]
chr14	62088266	62088385	5	0.00125079	0.00294745	0.423439	intron (ENST00000556569, intron 1 of 2)	-25812	ENST00000556717	ENSG00000232774	RP11-47I22.3	protein_coding	uncharacterized LOC400221 [Source:EntrezGene;Acc:400221]
chr14	105215590	105215644	5	0.000944967	0.00294745	0.432519	Intergenic	3224	ENST00000555674	ENSG00000185100	ADSSL1	protein_coding	adenylosuccinate synthase like 1 [Source:HGNC Symbol;Acc:HGNC:20093]
chr14	89016721	89018441	51	0.00373561	0.00377188	0.3851	promoter-TSS (ENST00000328736)	223	ENST00000555243	ENSG00000070778	PTPN21	protein_coding	protein tyrosine phosphatase, non-receptor type 21 [Source:HGNC Symbol;Acc:HGNC:9651]
chr14	62279738	62280303	35	0.00269789	0.00294745	0.397027	intron (ENST00000554138, intron 1 of 1)	1329	ENST00000554138	ENSG00000258882	CTD-2277K2.1	lincRNA	NA
chr14	104313835	104315330	70	0.00093093	0.00294745	0.432996	promoter-TSS (ENST00000556325)	525	ENST00000556586	ENSG00000258735	LINC00637	lincRNA	long intergenic non-protein coding RNA 637 [Source:HGNC Symbol;Acc:HGNC:27069]
chr14	24779400	24780931	114	2.56301e-05	0.000533107	0.529466	promoter-TSS (ENST00000555471)	-242	ENST00000555471	ENSG00000136305	CIDEB	protein_coding	cell death-inducing DFFA-like effector b [Source:HGNC Symbol;Acc:HGNC:1977]
chr14	21923062	21923565	12	0.00150449	0.00294745	0.417304	intron (ENST00000556833, intron 1 of 2)	925	ENST00000557364	ENSG00000100888	CHD8	protein_coding	chromodomain helicase DNA binding protein 8 [Source:HGNC Symbol;Acc:HGNC:20153]
chr14	101919721	101919817	6	0.000455637	0.00294745	0.454913	intron (ENST00000553318, intron 2 of 2)	5790	ENST00000553318	ENSG00000259166	RP11-1029J19.2	lincRNA	NA
chr14	101906166	101906412	7	0.00144936	0.00294745	0.418555	Intergenic	-2124	ENST00000555725	ENSG00000259082	RP11-168L7.3	lincRNA	NA
chr14	21494262	21495146	7	0.00122912	0.00294745	0.424014	promoter-TSS (ENST00000397858)	-697	ENST00000397847	ENSG00000165795	NDRG2	protein_coding	NDRG family member 2 [Source:HGNC Symbol;Acc:HGNC:14460]
chr14	104808516	104809350	20	0.00267231	0.00294745	0.397369	Intergenic	36355	ENST00000557687	ENSG00000258598	RP11-260M19.1	lincRNA	NA
chr14	69256624	69257645	45	0.0028374	0.00294745	0.39521	exon (ENST00000439696, exon 2 of 2)	825	ENST00000555997	ENSG00000185650	ZFP36L1	protein_coding	ZFP36 ring finger protein-like 1 [Source:HGNC Symbol;Acc:HGNC:1107]
chr14	35871576	35872948	23	0.00050147	0.00294745	0.452065	TTS (ENST00000557459)	182	ENST00000555371	ENSG00000100906	NFKBIA	protein_coding	nuclear factor of kappa light polypeptide gene enhancer in B-cells inhibitor, alpha [Source:HGNC Symbol;Acc:HGNC:7797]
chr14	64194776	64195256	52	0.00214635	0.00294745	0.405132	promoter-TSS (ENST00000247225)	-259	ENST00000247225	ENSG00000126821	SGPP1	protein_coding	sphingosine-1-phosphate phosphatase 1 [Source:HGNC Symbol;Acc:HGNC:17720]
chr14	55596524	55596992	21	0.0023709	0.00294745	0.401633	intron (ENST00000553755, intron 1 of 3)	780	ENST00000554715	ENSG00000131981	LGALS3	protein_coding	lectin, galactoside-binding, soluble, 3 [Source:HGNC Symbol;Acc:HGNC:6563]
chr14	76716827	76717030	8	0.0016027	0.00294745	0.415174	intron (ENST00000554225, intron 1 of 2)	14769	ENST00000554225	ENSG00000258454	RP11-361H10.3	sense_overlapping	NA
chr14	95983348	95984198	14	0.00232694	0.00294745	0.402294	exon (ENST00000554161, exon 2 of 2)	1300	ENST00000554161	ENSG00000258572	RP11-1070N10.3	protein_coding	NA
chr14	51706928	51707975	44	0.00530576	0.00530576	0.371686	intron (ENST00000555574, intron 1 of 2)	484	ENST00000556683	ENSG00000139921	TMX1	protein_coding	thioredoxin-related transmembrane protein 1 [Source:HGNC Symbol;Acc:HGNC:15487]
chr14	51794813	51795024	5	9.44537e-06	0.00024558	0.551304	exon (ENST00000557518, exon 1 of 2)	185	ENST00000557518	ENSG00000258955	LINC00519	lincRNA	long intergenic non-protein coding RNA 519 [Source:HGNC Symbol;Acc:HGNC:19838]
chr14	55707692	55707905	27	0.001301	0.00294745	0.422143	promoter-TSS (ENST00000605294)	-1	ENST00000605294	ENSG00000271180	RP11-665C16.8	pseudogene	NA
chr14	101992137	101993026	37	0.00240041	0.00294745	0.401195	Intergenic	29431	ENST00000556120	ENSG00000258498	DIO3OS	lincRNA	DIO3 opposite strand/antisense RNA (head to head) [Source:HGNC Symbol;Acc:HGNC:20348]
chr14	104029801	104029955	6	0.00282492	0.00294745	0.395369	promoter-TSS (ENST00000299204)	234	ENST00000476323	ENSG00000256053	APOPT1	protein_coding	apoptogenic 1, mitochondrial [Source:HGNC Symbol;Acc:HGNC:20492]
chr14	25043680	25043804	8	0.00241333	0.00294745	-0.401004	intron (ENST00000216336, intron 3 of 4)	1714	ENST00000552252	ENSG00000100448	CTSG	protein_coding	cathepsin G [Source:HGNC Symbol;Acc:HGNC:2532]
chr14	24604787	24605782	34	0.00163488	0.00294745	0.414501	promoter-TSS (ENST00000559123)	-82	ENST00000206451	ENSG00000092010	PSME1	protein_coding	proteasome activator subunit 1 [Source:HGNC Symbol;Acc:HGNC:9568]
chr14	81864623	81865007	6	0.000862316	0.00294745	0.435424	TTS (ENST00000554710)	112	ENST00000267540	ENSG00000140022	STON2	protein_coding	stonin 2 [Source:HGNC Symbol;Acc:HGNC:30652]
chr14	52519112	52519265	5	0.000876083	0.00294745	0.434923	intron (ENST00000216286, intron 5 of 21)	-10360	ENST00000554284	ENSG00000087303	NID2	protein_coding	nidogen 2 (osteonidogen) [Source:HGNC Symbol;Acc:HGNC:13389]
chr14	104927239	104928811	58	1.21858e-09	1.26733e-07	0.691622	Intergenic	10709	ENST00000451006	ENSG00000213159	CEND1P1	pseudogene	cell cycle exit and neuronal differentiation 1 pseudogene 1 [Source:HGNC Symbol;Acc:HGNC:43674]
chr14	105933817	105933929	8	0.00221945	0.00294745	0.403959	promoter-TSS (ENST00000426567)	-573	ENST00000426567	ENSG00000182979	MTA1	protein_coding	metastasis associated 1 [Source:HGNC Symbol;Acc:HGNC:7410]
chr14	50467470	50468416	15	0.000407919	0.00294745	0.458165	intron (ENST00000529902, intron 1 of 4)	5294	ENST00000529902	ENSG00000214900	C14orf182	protein_coding	long intergenic non-protein coding RNA 1588 [Source:HGNC Symbol;Acc:HGNC:27503]
chr14	104356032	104356254	16	0.00254168	0.00294745	0.399162	Intergenic	-9695	ENST00000555967	ENSG00000258534	CTD-2134A5.4	lincRNA	NA
chr14	94984016	94984534	7	0.00169867	0.00294745	0.413201	promoter-TSS (ENST00000341228)	-94	ENST00000341228	ENSG00000165953	SERPINA12	protein_coding	serpin peptidase inhibitor, clade A (alpha-1 antiproteinase, antitrypsin), member 12 [Source:HGNC Symbol;Acc:HGNC:18359]
chr14	30054448	30054575	6	0.00186428	0.00294745	0.410018	intron (ENST00000331968, intron 16 of 17)	12362	ENST00000490795	ENSG00000184304	PRKD1	protein_coding	protein kinase D1 [Source:HGNC Symbol;Acc:HGNC:9407]
chr14	106661174	106662043	16	0.00227119	0.00294745	0.403149	Intergenic	-1637	ENST00000605005	ENSG00000271201	AB019440.50	lincRNA	NA
chr14	105101689	105101771	5	0.00136464	0.00294745	0.420561	Intergenic	20174	ENST00000553433	ENSG00000258736	RP11-982M15.7	lincRNA	NA
chr14	100233391	100233547	5	0.000886928	0.00294745	0.434534	intron (ENST00000555145, intron 1 of 4)	-5817	ENST00000327921	ENSG00000066629	EML1	protein_coding	echinoderm microtubule associated protein like 1 [Source:HGNC Symbol;Acc:HGNC:3330]
chr14	56072074	56072740	5	0.00263358	0.00294745	0.397892	intron (ENST00000459737, intron 2 of 45)	3897	ENST00000395311	ENSG00000126777	KTN1	protein_coding	kinectin 1 (kinesin receptor) [Source:HGNC Symbol;Acc:HGNC:6467]
chr14	62216830	62217824	10	0.000112487	0.00159087	0.493579	intron (ENST00000555937, intron 1 of 4)	488	ENST00000554254	ENSG00000258667	HIF1A-AS2	lincRNA	HIF1A antisense RNA 2 [Source:HGNC Symbol;Acc:HGNC:43015]
chr14	54864231	54864337	7	0.00192067	0.00294745	0.408991	intron (ENST00000555837, intron 1 of 5)	537	ENST00000541304	ENSG00000100526	CDKN3	protein_coding	cyclin-dependent kinase inhibitor 3 [Source:HGNC Symbol;Acc:HGNC:1791]
chr14	70079076	70079240	5	0.000934296	0.00294745	0.432881	intron (ENST00000342745, intron 1 of 5)	803	ENST00000553497	ENSG00000100647	KIAA0247	protein_coding	sushi domain containing 6 [Source:HGNC Symbol;Acc:HGNC:19956]
chr14	71275715	71276628	49	0.00208422	0.00294745	0.406157	promoter-TSS (ENST00000557691)	51	ENST00000381250	ENSG00000006432	MAP3K9	protein_coding	mitogen-activated protein kinase kinase kinase 9 [Source:HGNC Symbol;Acc:HGNC:6861]
chr14	92572878	92573227	28	0.00266979	0.00294745	0.397403	promoter-TSS (ENST00000359366)	-88	ENST00000429774	ENSG00000066427	ATXN3	protein_coding	ataxin 3 [Source:HGNC Symbol;Acc:HGNC:7106]
chr14	62109026	62109302	5	0.000729878	0.00294745	0.440643	intron (ENST00000556569, intron 1 of 2)	-4974	ENST00000556717	ENSG00000232774	RP11-47I22.3	protein_coding	uncharacterized LOC400221 [Source:EntrezGene;Acc:400221]
chr14	56424787	56424943	5	0.00183585	0.00294745	0.410546	Intergenic	40442	ENST00000395298	ENSG00000213622	AL163952.1	pseudogene	NA
chr14	77492993	77494006	28	0.0024132	0.00294745	0.401006	exon (ENST00000238647, exon 1 of 1)	1534	ENST00000238647	ENSG00000119669	IRF2BPL	protein_coding	interferon regulatory factor 2 binding protein-like [Source:HGNC Symbol;Acc:HGNC:14282]
chr14	104570644	104570849	12	0.00152139	0.00294745	0.416929	promoter-TSS (ENST00000549809)	-519	ENST00000549809	ENSG00000166183	ASPG	protein_coding	asparaginase [Source:HGNC Symbol;Acc:HGNC:20123]
chr14	69820918	69821196	7	0.00246914	0.00294745	0.400193	TTS (ENST00000556829)	2311	ENST00000556829	ENSG00000100626	GALNT16	protein_coding	polypeptide N-acetylgalactosaminyltransferase 16 [Source:HGNC Symbol;Acc:HGNC:23233]
chr14	57269996	57270973	7	0.00105781	0.00294745	0.428899	intron (ENST00000554559, intron 3 of 3)	1881	ENST00000554845	ENSG00000165588	OTX2	protein_coding	orthodenticle homeobox 2 [Source:HGNC Symbol;Acc:HGNC:8522]
chr14	94576148	94577101	9	0.00214122	0.00294745	0.405216	promoter-TSS (ENST00000444961)	-454	ENST00000448882	ENSG00000165949	IFI27	protein_coding	interferon, alpha-inducible protein 27 [Source:HGNC Symbol;Acc:HGNC:5397]
chr14	105941250	105942740	83	0.000444383	0.00294745	0.455651	promoter-TSS (ENST00000548989)	-201	ENST00000548989	ENSG00000182809	CRIP2	protein_coding	cysteine-rich protein 2 [Source:HGNC Symbol;Acc:HGNC:2361]
chr14	23356370	23356736	16	0.00235544	0.00294745	0.401864	TTS (ENST00000536884)	4122	ENST00000536884	ENSG00000139890	REM2	protein_coding	RAS (RAD and GEM)-like GTP binding 2 [Source:HGNC Symbol;Acc:HGNC:20248]
chr14	105147645	105147958	11	0.00256979	0.00294745	0.398769	exon (ENST00000540171, exon 1 of 2)	319	ENST00000540171	ENSG00000256050	RP11-982M15.6	lincRNA	NA
chr14	77371391	77371545	7	0.000796057	0.00294745	0.437938	Intergenic	14862	ENST00000411242	ENSG00000223174	RN7SKP17	misc_RNA	RNA, 7SK small nuclear pseudogene 17 [Source:HGNC Symbol;Acc:HGNC:45741]
chr14	100681132	100681242	7	0.00261165	0.00294745	0.398191	intron (ENST00000554537, intron 1 of 1)	-23448	ENST00000554371	ENSG00000100811	YY1	protein_coding	YY1 transcription factor [Source:HGNC Symbol;Acc:HGNC:12856]
chr14	69283562	69284055	13	0.00281041	0.00294745	0.395555	Intergenic	-20619	ENST00000408913	ENSG00000185650	ZFP36L1	protein_coding	ZFP36 ring finger protein-like 1 [Source:HGNC Symbol;Acc:HGNC:1107]
chr14	69263069	69264333	14	0.00145939	0.00294745	0.418324	promoter-TSS (ENST00000408913)	-511	ENST00000408913	ENSG00000185650	ZFP36L1	protein_coding	ZFP36 ring finger protein-like 1 [Source:HGNC Symbol;Acc:HGNC:1107]
chr14	24797275	24797432	9	3.89935e-06	0.000135177	0.569285	intron (ENST00000557056, intron 9 of 20)	1320	ENST00000556932	ENSG00000129467	ADCY4	protein_coding	adenylate cyclase 4 [Source:HGNC Symbol;Acc:HGNC:235]
chr14	100091374	100091551	9	0.000480632	0.00294745	0.45333	exon (ENST00000502101, exon 2 of 2)	-19984	ENST00000330710	ENSG00000182218	HHIPL1	protein_coding	HHIP-like 1 [Source:HGNC Symbol;Acc:HGNC:19710]
chr14	55518935	55519218	13	0.000587546	0.00294745	0.447299	intron (ENST00000554364, intron 1 of 1)	668	ENST00000556515	ENSG00000168175	MAPK1IP1L	protein_coding	mitogen-activated protein kinase 1 interacting protein 1-like [Source:HGNC Symbol;Acc:HGNC:19840]
chr14	102198293	102198689	6	0.00163756	0.00294745	-0.414445	intron (ENST00000556973, intron 3 of 3)	-1046	ENST00000557778	ENSG00000258404	RP11-1029J19.5	lincRNA	NA
chr14	52171537	52171707	5	0.00130322	0.00294745	0.422086	exon (ENST00000554495, exon 1 of 4)	265	ENST00000557183	ENSG00000139926	FRMD6	protein_coding	FERM domain containing 6 [Source:HGNC Symbol;Acc:HGNC:19839]
chr14	101595226	101595763	26	0.00157789	0.00294745	0.415701	Intergenic	8302	ENST00000557121	ENSG00000259004	RP11-8L8.2	lincRNA	NA
chr15	93823676	93823741	6	0.00220565	0.00251762	0.404178	Intergenic	5843	ENST00000390774	ENSG00000212063	AC112693.1	miRNA	NA
chr15	36819952	36820046	5	0.000318498	0.00251762	0.465311	Intergenic	-44187	ENST00000605798	ENSG00000270500	COX6CP4	pseudogene	cytochrome c oxidase subunit VIc pseudogene 4 [Source:HGNC Symbol;Acc:HGNC:32374]
chr15	29702668	29702746	6	0.00159182	0.00251762	0.415404	intron (ENST00000261275, intron 1 of 10)	-33547	ENST00000558671	ENSG00000259690	CTD-3118D7.1	sense_intronic	NA
chr15	40452878	40453867	56	0.000500028	0.00251762	0.452151	5' UTR (ENST00000412359, exon 1 of 23)	105	ENST00000558715	ENSG00000156970	BUB1B	protein_coding	BUB1 mitotic checkpoint serine/threonine kinase B [Source:HGNC Symbol;Acc:HGNC:1149]
chr15	92407316	92407548	5	0.00119723	0.00251762	0.424875	intron (ENST00000555769, intron 1 of 10)	9866	ENST00000555769	ENSG00000176463	SLCO3A1	protein_coding	solute carrier organic anion transporter family, member 3A1 [Source:HGNC Symbol;Acc:HGNC:10952]
chr15	100879187	100880143	14	0.00114399	0.00251762	0.42636	promoter-TSS (ENST00000378898)	-331	ENST00000378898	ENSG00000140470	ADAMTS17	protein_coding	ADAM metallopeptidase with thrombospondin type 1 motif, 17 [Source:HGNC Symbol;Acc:HGNC:17109]
chr15	68852384	68852488	7	0.00193642	0.00251762	0.408709	Intergenic	-18872	ENST00000261861	ENSG00000103647	CORO2B	protein_coding	coronin, actin binding protein, 2B [Source:HGNC Symbol;Acc:HGNC:2256]
chr15	78833378	78833634	6	0.00148936	0.00251762	0.417643	promoter-TSS (ENST00000560737)	317	ENST00000559437	ENSG00000041357	PSMA4	protein_coding	proteasome subunit alpha 4 [Source:HGNC Symbol;Acc:HGNC:9533]
chr15	66209165	66209283	9	0.000303142	0.00251762	0.466717	exon (ENST00000395625, exon 16 of 22)	-1288	ENST00000478590	ENSG00000157890	MEGF11	protein_coding	multiple EGF-like-domains 11 [Source:HGNC Symbol;Acc:HGNC:29635]
chr15	38365113	38365520	35	0.00217147	0.00251762	0.404725	promoter-TSS (ENST00000560198)	-157	ENST00000560198	ENSG00000236914	RP11-1008C21.2	lincRNA	NA
chr15	93956122	93957985	18	0.000852479	0.00251762	0.435786	intron (ENST00000554105, intron 3 of 3)	8751	ENST00000556708	ENSG00000258909	RP11-164C12.2	lincRNA	NA
chr15	56538266	56538465	11	0.000869515	0.00251762	0.435161	intron (ENST00000560827, intron 1 of 5)	2159	ENST00000560827	ENSG00000151575	TEX9	protein_coding	testis expressed 9 [Source:HGNC Symbol;Acc:HGNC:29585]
chr15	101777663	101777941	14	0.00175468	0.00251762	-0.412095	intron (ENST00000254190, intron 1 of 2)	5020	ENST00000559384	ENSG00000131873	CHSY1	protein_coding	chondroitin sulfate synthase 1 [Source:HGNC Symbol;Acc:HGNC:17198]
chr15	49913470	49913695	8	0.000866456	0.00251762	0.435272	promoter-TSS (ENST00000299338)	287	ENST00000251250	ENSG00000104047	DTWD1	protein_coding	DTW domain containing 1 [Source:HGNC Symbol;Acc:HGNC:30926]
chr15	100731456	100731534	5	0.000957582	0.00251762	0.432096	intron (ENST00000559976, intron 3 of 3)	65184	ENST00000560128	ENSG00000259356	RP11-90E5.1	antisense	NA
chr15	78109996	78110992	24	0.000974025	0.00251762	0.431552	intron (ENST00000570216, intron 1 of 5)	1300	ENST00000566711	ENSG00000169783	LINGO1	protein_coding	leucine rich repeat and Ig domain containing 1 [Source:HGNC Symbol;Acc:HGNC:21205]
chr15	90293806	90295644	78	0.00689426	0.00689426	0.361268	promoter-TSS (ENST00000300057)	-184	ENST00000300057	ENSG00000166823	MESP1	protein_coding	mesoderm posterior bHLH transcription factor 1 [Source:HGNC Symbol;Acc:HGNC:29658]
chr15	22833887	22833929	5	0.00189801	0.00251762	0.409401	intron (ENST00000453949, intron 1 of 21)	412	ENST00000453949	ENSG00000153575	TUBGCP5	protein_coding	NA
chr15	64290807	64291323	10	0.00245665	0.00252041	0.400373	intron (ENST00000561162, intron 2 of 4)	31154	ENST00000559897	ENSG00000035664	DAPK2	protein_coding	death-associated protein kinase 2 [Source:HGNC Symbol;Acc:HGNC:2675]
chr15	63767213	63767510	6	0.00208946	0.00251762	0.40607	Intergenic	-5812	ENST00000560465	ENSG00000259268	AC007950.1	lincRNA	NA
chr15	93447483	93448596	48	0.000481816	0.00251762	0.453256	TTS (ENST00000577670)	337	ENST00000536619	ENSG00000173575	CHD2	protein_coding	chromodomain helicase DNA binding protein 2 [Source:HGNC Symbol;Acc:HGNC:1917]
chr15	42066754	42067567	41	0.0023711	0.00251762	0.40163	promoter-TSS (ENST00000505061)	261	ENST00000510535	ENSG00000137802	MAPKBP1	protein_coding	mitogen-activated protein kinase binding protein 1 [Source:HGNC Symbol;Acc:HGNC:29536]
chr15	40860909	40861905	54	0.00124901	0.00251762	0.423486	promoter-TSS (ENST00000315616)	-92	ENST00000315616	ENSG00000166133	RPUSD2	protein_coding	RNA pseudouridylate synthase domain containing 2 [Source:HGNC Symbol;Acc:HGNC:24180]
chr15	59397579	59397901	12	0.000855648	0.00251762	0.435669	intron (ENST00000559622, intron 1 of 5)	384	ENST00000559622	ENSG00000157456	CCNB2	protein_coding	cyclin B2 [Source:HGNC Symbol;Acc:HGNC:1580]
chr15	93424912	93425245	9	0.000424004	0.00251762	0.457032	promoter-TSS (ENST00000557682)	-858	ENST00000557682	ENSG00000272888	AC013394.2	processed_transcript	long intergenic non-protein coding RNA 1578 [Source:HGNC Symbol;Acc:HGNC:48626]
chr15	90735035	90735422	6	0.000162748	0.00251762	0.483861	promoter-TSS (ENST00000560263)	69	ENST00000559792	ENSG00000185033	SEMA4B	protein_coding	sema domain, immunoglobulin domain (Ig), transmembrane domain (TM) and short cytoplasmic domain, (semaphorin) 4B [Source:HGNC Symbol;Acc:HGNC:10730]
chr15	77926022	77926081	5	0.00063665	0.00251762	0.444854	intron (ENST00000561686, intron 3 of 3)	643	ENST00000557798	ENSG00000169783	LINGO1	protein_coding	leucine rich repeat and Ig domain containing 1 [Source:HGNC Symbol;Acc:HGNC:21205]
chr15	64338028	64338983	28	0.00195104	0.00251762	0.408449	promoter-TSS (ENST00000558069)	15	ENST00000558069	ENSG00000035664	DAPK2	protein_coding	death-associated protein kinase 2 [Source:HGNC Symbol;Acc:HGNC:2675]
chr15	63892511	63894305	132	3.6238e-05	0.00251762	0.521465	promoter-TSS (ENST00000559737)	380	ENST00000561256	ENSG00000259248	USP3-AS1	antisense	USP3 antisense RNA 1 [Source:HGNC Symbol;Acc:HGNC:44140]
chr15	89089395	89090302	27	0.000937191	0.00251762	0.432782	promoter-TSS (ENST00000559656)	16	ENST00000558413	ENSG00000140543	DET1	protein_coding	de-etiolated homolog 1 (Arabidopsis) [Source:HGNC Symbol;Acc:HGNC:25477]
chr15	101084392	101085388	52	0.000832895	0.00251762	-0.436518	promoter-TSS (ENST00000394113)	35	ENST00000284382	ENSG00000154227	CERS3	protein_coding	ceramide synthase 3 [Source:HGNC Symbol;Acc:HGNC:23752]
chr15	101628996	101629448	34	0.00181188	0.00251762	0.410997	Intergenic	-2951	ENST00000559857	ENSG00000259755	RP11-505E24.2	antisense	NA
chr15	90328239	90328359	5	0.00196058	0.00251762	0.408281	3' UTR (ENST00000300060, exon 21 of 21)	8119	ENST00000558740	ENSG00000166825	ANPEP	protein_coding	alanyl (membrane) aminopeptidase [Source:HGNC Symbol;Acc:HGNC:500]
chr15	40544174	40545384	96	0.0035338	0.0035718	0.387169	promoter-TSS (ENST00000560684)	27	ENST00000560684	ENSG00000137843	PAK6	protein_coding	p21 protein (Cdc42/Rac)-activated kinase 6 [Source:HGNC Symbol;Acc:HGNC:16061]
chr15	44084571	44085795	30	0.00057291	0.00251762	0.448063	TTS (ENST00000408865)	146	ENST00000409614	ENSG00000140264	SERF2	protein_coding	small EDRK-rich factor 2 [Source:HGNC Symbol;Acc:HGNC:10757]
chr15	92491423	92491671	8	0.00222535	0.00251762	0.403866	intron (ENST00000556649, intron 1 of 2)	6999	ENST00000556649	ENSG00000176463	SLCO3A1	protein_coding	solute carrier organic anion transporter family, member 3A1 [Source:HGNC Symbol;Acc:HGNC:10952]
chr15	52030023	52030877	27	0.00193614	0.00251762	0.408714	promoter-TSS (ENST00000560491)	-116	ENST00000267838	ENSG00000140280	LYSMD2	protein_coding	LysM, putative peptidoglycan-binding, domain containing 2 [Source:HGNC Symbol;Acc:HGNC:28571]
chr15	37391345	37392221	31	0.0023594	0.00251762	0.401805	promoter-TSS (ENST00000219869)	-100	ENST00000560570	ENSG00000134138	MEIS2	protein_coding	Meis homeobox 2 [Source:HGNC Symbol;Acc:HGNC:7001]
chr15	72668421	72669195	32	0.00190872	0.00251762	-0.409207	promoter-TSS (ENST00000563762)	9	ENST00000268097	ENSG00000213614	HEXA	protein_coding	hexosaminidase A (alpha polypeptide) [Source:HGNC Symbol;Acc:HGNC:4878]
chr15	90727560	90728633	53	0.00175544	0.00251762	0.41208	promoter-TSS (ENST00000379122)	-53	ENST00000559300	ENSG00000185033	SEMA4B	protein_coding	sema domain, immunoglobulin domain (Ig), transmembrane domain (TM) and short cytoplasmic domain, (semaphorin) 4B [Source:HGNC Symbol;Acc:HGNC:10730]
chr15	66795315	66795931	15	0.00241251	0.00251973	0.401016	promoter-TSS (ENST00000564647)	29	ENST00000363753	ENSG00000200623	SNORD18A	snoRNA	small nucleolar RNA, C/D box 18A [Source:HGNC Symbol;Acc:HGNC:32714]
chr15	91576333	91576509	5	0.00057262	0.00251762	0.448078	promoter-TSS (ENST00000557387)	-756	ENST00000557387	ENSG00000258665	AC068831.12	pseudogene	NA
chr15	92398112	92400052	26	0.00154681	0.00251762	0.416371	intron (ENST00000555769, intron 1 of 10)	1516	ENST00000555769	ENSG00000176463	SLCO3A1	protein_coding	solute carrier organic anion transporter family, member 3A1 [Source:HGNC Symbol;Acc:HGNC:10952]
chr15	98195808	98196390	41	0.00223597	0.00251762	0.403698	Intergenic	-92167	ENST00000559363	ENSG00000259582	RP11-461F11.3	lincRNA	NA
chr15	78557536	78558513	12	0.00234233	0.00251762	0.402061	promoter-TSS (ENST00000446172)	-498	ENST00000446172	ENSG00000140403	DNAJA4	protein_coding	DnaJ (Hsp40) homolog, subfamily A, member 4 [Source:HGNC Symbol;Acc:HGNC:14885]
chr15	32162401	32163395	111	0.00109497	0.00251762	0.427783	promoter-TSS (ENST00000560536)	-18	ENST00000560598	ENSG00000169918	OTUD7A	protein_coding	OTU deubiquitinase 7A [Source:HGNC Symbol;Acc:HGNC:20718]
chr15	52121140	52122429	61	0.000461724	0.00251762	0.45452	promoter-TSS (ENST00000558455)	-40	ENST00000558455	ENSG00000138594	TMOD3	protein_coding	tropomodulin 3 (ubiquitous) [Source:HGNC Symbol;Acc:HGNC:11873]
chr15	42173869	42175003	20	0.00124011	0.00251762	0.423721	intron (ENST00000320955, intron 11 of 67)	-10555	ENST00000564432	ENSG00000174171	RP11-23P13.6	antisense	NA
chr15	65476832	65478160	67	0.00127025	0.00251762	0.422932	promoter-TSS (ENST00000559218)	58	ENST00000559152	ENSG00000166855	CLPX	protein_coding	caseinolytic mitochondrial matrix peptidase chaperone subunit [Source:HGNC Symbol;Acc:HGNC:2088]
chr15	74427352	74428221	9	0.00142358	0.00251762	0.419154	TTS (ENST00000565159)	3544	ENST00000565540	ENSG00000167178	ISLR2	protein_coding	immunoglobulin superfamily containing leucine-rich repeat 2 [Source:HGNC Symbol;Acc:HGNC:29286]
chr15	44116616	44117378	42	0.00204405	0.00251762	0.406835	promoter-TSS (ENST00000267812)	3	ENST00000267812	ENSG00000140259	MFAP1	protein_coding	microfibrillar-associated protein 1 [Source:HGNC Symbol;Acc:HGNC:7032]
chr15	89181732	89182768	35	0.00168933	0.00251762	0.413389	promoter-TSS (ENST00000558942)	-24	ENST00000560573	ENSG00000172183	ISG20	protein_coding	interferon stimulated exonuclease gene 20kDa [Source:HGNC Symbol;Acc:HGNC:6130]
chr15	45815048	45815564	37	0.00194176	0.00251762	0.408614	promoter-TSS (ENST00000261867)	-301	ENST00000261867	ENSG00000104154	SLC30A4	protein_coding	solute carrier family 30 (zinc transporter), member 4 [Source:HGNC Symbol;Acc:HGNC:11015]
chr15	64647380	64648377	23	0.00114411	0.00251762	0.426357	intron (ENST00000606793, intron 1 of 12)	493	ENST00000607537	ENSG00000169118	CSNK1G1	protein_coding	casein kinase 1, gamma 1 [Source:HGNC Symbol;Acc:HGNC:2454]
chr15	81154309	81154502	5	0.00210001	0.00251762	0.405894	intron (ENST00000220244, intron 1 of 28)	-19992	ENST00000385268	ENSG00000208003	MIR549	miRNA	microRNA 549a [Source:HGNC Symbol;Acc:HGNC:32803]
chr15	55920079	55920361	7	0.00105572	0.00251762	0.428963	intron (ENST00000389286, intron 16 of 19)	-39075	ENST00000302000	ENSG00000171016	PYGO1	protein_coding	pygopus family PHD finger 1 [Source:HGNC Symbol;Acc:HGNC:30256]
chr15	89939509	89940505	8	0.00155099	0.00251762	-0.41628	TTS (ENST00000538734)	10180	ENST00000546186	ENSG00000255571	LINC00925	lincRNA	MIR9-3 host gene [Source:HGNC Symbol;Acc:HGNC:27388]
chr15	40364524	40364913	24	0.00218972	0.00251762	0.404432	Intergenic	6186	ENST00000560376	ENSG00000259584	RP11-521C20.2	lincRNA	NA
chr15	65032168	65032961	11	0.00185682	0.00251762	0.410156	3' UTR (ENST00000300069, exon 8 of 8)	20851	ENST00000560606	ENSG00000166831	RBPMS2	protein_coding	RNA binding protein with multiple splicing 2 [Source:HGNC Symbol;Acc:HGNC:19098]
chr15	78977992	78978227	5	0.00232356	0.00251762	0.402345	intron (ENST00000569846, intron 2 of 3)	-18008	ENST00000565476	ENSG00000261303	RP11-160C18.2	pseudogene	NA
chr15	44093134	44093510	8	0.000566685	0.00251762	0.448393	promoter-TSS (ENST00000319327)	497	ENST00000497142	ENSG00000242028	HYPK	protein_coding	huntingtin interacting protein K [Source:HGNC Symbol;Acc:HGNC:18418]
chr15	77988924	77989427	6	0.00246678	0.00252041	0.400227	promoter-TSS (ENST00000559893)	-339	ENST00000559893	ENSG00000169783	LINGO1	protein_coding	leucine rich repeat and Ig domain containing 1 [Source:HGNC Symbol;Acc:HGNC:21205]
chr15	101740182	101740369	6	0.000588219	0.00251762	0.447264	intron (ENST00000254190, intron 2 of 2)	-10504	ENST00000561143	ENSG00000131873	CHSY1	protein_coding	chondroitin sulfate synthase 1 [Source:HGNC Symbol;Acc:HGNC:17198]
chr15	43027755	43028562	13	0.0012317	0.00251762	0.423945	TTS (ENST00000563260)	1093	ENST00000563260	ENSG00000140326	CDAN1	protein_coding	codanin 1 [Source:HGNC Symbol;Acc:HGNC:1713]
chr15	92237905	92238071	8	0.00228008	0.00251762	0.403011	Intergenic	17987	ENST00000556576	ENSG00000258540	RP11-692C24.3	pseudogene	NA
chr15	70488965	70489204	9	0.00238371	0.00251762	0.401442	intron (ENST00000561310, intron 2 of 2)	1763	ENST00000561310	ENSG00000259252	AC011648.1	lincRNA	NA
chr15	80988656	80988846	9	0.00136603	0.00251762	0.420527	intron (ENST00000558464, intron 1 of 2)	1099	ENST00000558464	ENSG00000136379	ABHD17C	protein_coding	abhydrolase domain containing 17C [Source:HGNC Symbol;Acc:HGNC:26925]
chr15	76431712	76431997	8	0.000529736	0.00251762	0.450424	intron (ENST00000561302, intron 3 of 10)	41972	ENST00000558424	ENSG00000259422	RP11-593F23.1	antisense	NA
chr15	101696811	101697348	20	0.00140411	0.00251762	0.419613	Intergenic	-11655	ENST00000557903	ENSG00000259182	RP11-424I19.2	lincRNA	NA
chr15	89560734	89561584	37	0.00185196	0.00251762	0.410246	Intergenic	20358	ENST00000564874	ENSG00000260275	RP11-326A19.2	pseudogene	NA
chr15	85361892	85362883	6	0.00139396	0.00251762	0.419854	intron (ENST00000258888, intron 1 of 13)	2477	ENST00000258888	ENSG00000136383	ALPK3	protein_coding	alpha-kinase 3 [Source:HGNC Symbol;Acc:HGNC:17574]
chr15	49338396	49339393	53	0.0015101	0.00251762	0.417179	promoter-TSS (ENST00000380927)	-135	ENST00000559471	ENSG00000138593	SECISBP2L	protein_coding	SECIS binding protein 2-like [Source:HGNC Symbol;Acc:HGNC:28997]
chr15	59226258	59226578	9	0.00225114	0.00251762	0.403461	promoter-TSS (ENST00000492526)	-566	ENST00000380516	ENSG00000137776	SLTM	protein_coding	SAFB-like, transcription modulator [Source:HGNC Symbol;Acc:HGNC:20709]
chr15	101792678	101792961	11	0.0020739	0.00251762	0.40633	promoter-TSS (ENST00000254190)	-683	ENST00000254190	ENSG00000131873	CHSY1	protein_coding	chondroitin sulfate synthase 1 [Source:HGNC Symbol;Acc:HGNC:17198]
chr15	42693555	42694545	6	0.00202819	0.00251762	-0.407105	promoter-TSS (ENST00000567071)	-538	ENST00000397200	ENSG00000092529	CAPN3	protein_coding	calpain 3 [Source:HGNC Symbol;Acc:HGNC:1480]
chr15	73976750	73977362	21	0.00180272	0.00251762	0.411171	promoter-TSS (ENST00000560995)	-16	ENST00000560995	ENSG00000103855	CD276	protein_coding	CD276 molecule [Source:HGNC Symbol;Acc:HGNC:19137]
chr15	74417150	74418028	7	0.000551829	0.00251762	0.449195	TTS (ENST00000563727)	-2878	ENST00000569886	ENSG00000167178	ISLR2	protein_coding	immunoglobulin superfamily containing leucine-rich repeat 2 [Source:HGNC Symbol;Acc:HGNC:29286]
chr15	69591862	69591903	5	0.00213208	0.00251762	0.405365	promoter-TSS (ENST00000563004)	592	ENST00000558684	ENSG00000137819	PAQR5	protein_coding	progestin and adipoQ receptor family member V [Source:HGNC Symbol;Acc:HGNC:29645]
chr15	75182926	75183030	6	0.000311423	0.00251762	0.465951	promoter-TSS (ENST00000567177)	87	ENST00000567177	ENSG00000178802	MPI	protein_coding	mannose phosphate isomerase [Source:HGNC Symbol;Acc:HGNC:7216]
chr15	93614127	93616148	64	0.000607777	0.00251762	0.44627	intron (ENST00000556658, intron 2 of 4)	1225	ENST00000557608	ENSG00000182175	RGMA	protein_coding	repulsive guidance molecule family member a [Source:HGNC Symbol;Acc:HGNC:30308]
chr15	52416740	52416936	5	0.00181023	0.00251762	0.411029	promoter-TSS (ENST00000557898)	80	ENST00000557898	ENSG00000259709	CTD-2184D3.7	antisense	NA
chr15	93256782	93257775	23	0.00206483	0.00251762	0.406483	intron (ENST00000557398, intron 1 of 3)	2241	ENST00000431116	ENSG00000253954	HMGN1P38	pseudogene	high mobility group nucleosome binding domain 1 pseudogene 38 [Source:HGNC Symbol;Acc:HGNC:39422]
chr15	59623188	59623419	6	0.00198227	0.00251762	0.4079	intron (ENST00000558571, intron 1 of 5)	10312	ENST00000362642	ENSG00000199512	RNU6-212P	snRNA	RNA, U6 small nuclear 212, pseudogene [Source:HGNC Symbol;Acc:HGNC:47175]
chr15	48624085	48625937	41	0.00139874	0.00251762	0.419741	promoter-TSS (ENST00000560323)	408	ENST00000558367	ENSG00000128951	DUT	protein_coding	deoxyuridine triphosphatase [Source:HGNC Symbol;Acc:HGNC:3078]
chr15	85173463	85174440	12	0.00159065	0.00251762	0.415429	promoter-TSS (ENST00000427525)	-730	ENST00000348993	ENSG00000176700	SCAND2P	pseudogene	SCAN domain containing 2 pseudogene [Source:HGNC Symbol;Acc:HGNC:10567]
chr15	66406406	66406515	5	0.00157161	0.00251762	0.415835	intron (ENST00000288745, intron 2 of 20)	73890	ENST00000580794	ENSG00000263512	MIR4311	miRNA	microRNA 4311 [Source:HGNC Symbol;Acc:HGNC:38207]
chr15	40143875	40144055	5	0.000710145	0.00251762	0.441493	intron (ENST00000299092, intron 1 of 3)	-22488	ENST00000543580	ENSG00000166073	GPR176	protein_coding	G protein-coupled receptor 176 [Source:HGNC Symbol;Acc:HGNC:32370]
chr15	45480865	45480947	7	0.00200444	0.00251762	0.407514	promoter-TSS (ENST00000560471)	-752	ENST00000560540	ENSG00000138606	SHF	protein_coding	Src homology 2 domain containing F [Source:HGNC Symbol;Acc:HGNC:25116]
chr15	51964642	51964825	6	0.000656177	0.00251762	0.443928	Intergenic	-8816	ENST00000220478	ENSG00000104112	SCG3	protein_coding	secretogranin III [Source:HGNC Symbol;Acc:HGNC:13707]
chr15	66963688	66963857	7	0.00103262	0.00251762	0.429676	intron (ENST00000558797, intron 3 of 4)	-30793	ENST00000288840	ENSG00000137834	SMAD6	protein_coding	SMAD family member 6 [Source:HGNC Symbol;Acc:HGNC:6772]
chr15	91538141	91538692	19	0.000555539	0.00251762	0.448993	promoter-TSS (ENST00000417173)	442	ENST00000361188	ENSG00000198901	PRC1	protein_coding	protein regulator of cytokinesis 1 [Source:HGNC Symbol;Acc:HGNC:9341]
chr15	68126643	68127629	32	0.0018944	0.00251762	0.409466	TTS (ENST00000554240)	1716	ENST00000560577	ENSG00000259410	RP11-34F13.3	processed_transcript	NA
chr15	74465197	74465899	11	0.00229165	0.00251762	0.402833	promoter-TSS (ENST00000559510)	-464	ENST00000249842	ENSG00000129009	ISLR	protein_coding	immunoglobulin superfamily containing leucine-rich repeat [Source:HGNC Symbol;Acc:HGNC:6133]
chr15	81068906	81069763	10	0.000241854	0.00251762	0.47306	Intergenic	-2349	ENST00000220244	ENSG00000103888	KIAA1199	protein_coding	cell migration inducing protein, hyaluronan binding [Source:HGNC Symbol;Acc:HGNC:29213]
chr18	13824335	13824429	6	6.13741e-05	6.13741e-05	0.508836	promoter-TSS (ENST00000390194)	228	ENST00000589410	ENSG00000176136	MC5R	protein_coding	melanocortin 5 receptor [Source:HGNC Symbol;Acc:HGNC:6933]
chr18	24237225	24237797	12	3.54417e-05	6.13741e-05	0.521985	promoter-TSS (ENST00000584630)	-146	ENST00000580191	ENSG00000134504	KCTD1	protein_coding	potassium channel tetramerization domain containing 1 [Source:HGNC Symbol;Acc:HGNC:18249]
chr18	46477149	46477812	12	4.75649e-05	6.13741e-05	0.515016	promoter-TSS (ENST00000589634)	-400	ENST00000262158	ENSG00000101665	SMAD7	protein_coding	SMAD family member 7 [Source:HGNC Symbol;Acc:HGNC:6773]
chr20	17948726	17949715	80	0.00440076	0.00479167	0.378911	promoter-TSS (ENST00000419004)	-67	ENST00000419004	ENSG00000089006	SNX5	protein_coding	sorting nexin 5 [Source:HGNC Symbol;Acc:HGNC:14969]
chr20	62178997	62179595	27	0.00421552	0.00479167	0.380547	promoter-TSS (ENST00000217188)	-439	ENST00000217188	ENSG00000125508	SRMS	protein_coding	src-related kinase lacking C-terminal regulatory tyrosine and N-terminal myristylation sites [Source:HGNC Symbol;Acc:HGNC:11298]
chr20	61428091	61428121	6	0.000118756	0.00377487	0.492172	intron (ENST00000370487, intron 1 of 4)	301	ENST00000370487	ENSG00000101189	MRGBP	protein_coding	MRG/MORF4L binding protein [Source:HGNC Symbol;Acc:HGNC:15866]
chr20	58662503	58663344	83	0.00440837	0.00479167	0.378845	promoter-TSS (ENST00000439507)	5	ENST00000431181	ENSG00000228340	RP5-1043L13.1	lincRNA	MIR646 host gene [Source:HGNC Symbol;Acc:HGNC:27659]
chr20	61151587	61151964	28	0.00452008	0.00479167	0.377888	TTS (ENST00000362147)	266	ENST00000362147	ENSG00000199017	MIR1-1	miRNA	microRNA 1-1 [Source:HGNC Symbol;Acc:HGNC:31499]
chr20	60932363	60932490	8	0.00129654	0.00479167	0.422256	TTS (ENST00000487421)	4358	ENST00000487421	ENSG00000228812	RP11-157P1.5	antisense	LAMA5 antisense RNA 1 [Source:HGNC Symbol;Acc:HGNC:40334]
chr20	62219158	62219270	5	0.00434601	0.00479167	-0.379388	3' UTR (ENST00000370069, exon 8 of 8)	-13622	ENST00000370082	ENSG00000130589	HELZ2	protein_coding	helicase with zinc finger 2, transcriptional coactivator [Source:HGNC Symbol;Acc:HGNC:30021]
chr20	34251460	34251723	7	0.00280128	0.00479167	0.395673	intron (ENST00000441563, intron 3 of 6)	888	ENST00000435747	ENSG00000214078	CPNE1	protein_coding	copine I [Source:HGNC Symbol;Acc:HGNC:2314]
chr20	32379140	32380078	15	0.00342421	0.00479167	0.388337	3' UTR (ENST00000497876, exon 14 of 14)	1224	ENST00000423074	ENSG00000230753	RP4-553F4.6	antisense	ZNF341 antisense RNA 1 [Source:HGNC Symbol;Acc:HGNC:50736]
chr20	32319781	32320796	60	0.00180446	0.00479167	0.411138	promoter-TSS (ENST00000441029)	473	ENST00000483118	ENSG00000131061	ZNF341	protein_coding	zinc finger protein 341 [Source:HGNC Symbol;Acc:HGNC:15992]
chr20	62167781	62168764	41	0.00458294	0.00479167	0.377358	intron (ENST00000217185, intron 1 of 7)	422	ENST00000217185	ENSG00000101213	PTK6	protein_coding	protein tyrosine kinase 6 [Source:HGNC Symbol;Acc:HGNC:9617]
chr20	30437474	30437761	31	0.000343701	0.00479167	0.46313	promoter-TSS (ENST00000447647)	-257	ENST00000447647	ENSG00000149599	DUSP15	protein_coding	dual specificity phosphatase 15 [Source:HGNC Symbol;Acc:HGNC:16236]
chr20	62340179	62340717	16	0.00377872	0.00479167	0.384671	promoter-TSS (ENST00000468235)	7	ENST00000468235	ENSG00000197114	ZGPAT	protein_coding	zinc finger, CCCH-type with G patch domain [Source:HGNC Symbol;Acc:HGNC:15948]
chr20	60509226	60510235	24	0.00128628	0.00479167	0.422518	intron (ENST00000360469, intron 15 of 15)	18987	ENST00000408490	ENSG00000221417	MIR1257	miRNA	microRNA 1257 [Source:HGNC Symbol;Acc:HGNC:35322]
chr20	42543821	42545521	112	3.89942e-05	0.0027101	0.519742	promoter-TSS (ENST00000372999)	-119	ENST00000423191	ENSG00000124191	TOX2	protein_coding	TOX high mobility group box family member 2 [Source:HGNC Symbol;Acc:HGNC:16095]
chr20	44642900	44643185	19	0.00310109	0.00479167	0.39198	exon (ENST00000372330, exon 12 of 13)	-1068	ENST00000366171	ENSG00000203346	AL162458.1	pseudogene	NA
chr20	50110751	50110985	8	0.00281105	0.00479167	-0.395547	intron (ENST00000610033, intron 3 of 10)	-41354	ENST00000582236	ENSG00000266761	MIR3194	miRNA	microRNA 3194 [Source:HGNC Symbol;Acc:HGNC:38346]
chr20	48553452	48553533	7	0.00367589	0.00479167	0.385702	intron (ENST00000244061, intron 1 of 5)	545	ENST00000244061	ENSG00000124226	RNF114	protein_coding	ring finger protein 114 [Source:HGNC Symbol;Acc:HGNC:13094]
chr20	3204055	3204176	5	0.00274084	0.00479167	-0.396459	TTS (ENST00000461029)	1717	ENST00000472295	ENSG00000125877	ITPA	protein_coding	inosine triphosphatase (nucleoside triphosphate pyrophosphatase) [Source:HGNC Symbol;Acc:HGNC:6176]
chr20	1757498	1758155	38	0.000229246	0.00455218	0.474544	intron (ENST00000458670, intron 2 of 3)	2565	ENST00000458670	ENSG00000232528	RP4-673D20.3	pseudogene	NA
chr20	44658949	44659022	10	0.00418584	0.00479167	0.380815	intron (ENST00000372315, intron 1 of 6)	1100	ENST00000243964	ENSG00000124140	SLC12A5	protein_coding	solute carrier family 12 (potassium/chloride transporter), member 5 [Source:HGNC Symbol;Acc:HGNC:13818]
chr20	61989288	61989551	7	0.000135787	0.00377487	0.488667	intron (ENST00000467563, intron 2 of 5)	1631	ENST00000498043	ENSG00000101204	CHRNA4	protein_coding	cholinergic receptor, nicotinic, alpha 4 (neuronal) [Source:HGNC Symbol;Acc:HGNC:1958]
chr20	61178328	61178956	21	0.00172696	0.00479167	0.412638	Intergenic	5838	ENST00000593307	ENSG00000264490	WI2-87327B8.1	lincRNA	NA
chr20	62330072	62330217	5	0.00343973	0.00479167	0.38817	TTS (ENST00000609188)	1508	ENST00000609188	ENSG00000101246	ARFRP1	protein_coding	ADP-ribosylation factor related protein 1 [Source:HGNC Symbol;Acc:HGNC:662]
chr20	62694664	62695728	41	0.000715479	0.00479167	0.441261	promoter-TSS (ENST00000440819)	-244	ENST00000440819	ENSG00000171703	TCEA2	protein_coding	transcription elongation factor A (SII), 2 [Source:HGNC Symbol;Acc:HGNC:11614]
chr20	56285316	56285784	33	0.0016476	0.00479167	0.414238	promoter-TSS (ENST00000341744)	75	ENST00000395816	ENSG00000124225	PMEPA1	protein_coding	prostate transmembrane protein, androgen induced 1 [Source:HGNC Symbol;Acc:HGNC:14107]
chr20	24911488	24911641	6	0.00448182	0.00479167	0.378213	Intergenic	-18301	ENST00000480798	ENSG00000077984	CST7	protein_coding	cystatin F (leukocystatin) [Source:HGNC Symbol;Acc:HGNC:2479]
chr20	39969058	39969687	25	0.00454124	0.00479167	0.377709	promoter-TSS (ENST00000373257)	-187	ENST00000373257	ENSG00000132793	LPIN3	protein_coding	lipin 3 [Source:HGNC Symbol;Acc:HGNC:14451]
chr20	48727980	48728642	7	0.000673656	0.00479167	0.44312	promoter-TSS (ENST00000473860)	-208	ENST00000473860	ENSG00000244687	UBE2V1	protein_coding	ubiquitin-conjugating enzyme E2 variant 1 [Source:HGNC Symbol;Acc:HGNC:12494]
chr20	5930160	5931158	28	0.00153869	0.00479167	0.416549	promoter-TSS (ENST00000378883)	392	ENST00000453074	ENSG00000089195	TRMT6	protein_coding	tRNA methyltransferase 6 [Source:HGNC Symbol;Acc:HGNC:20900]
chr20	59545826	59546092	8	0.0026891	0.00479167	0.397144	Intergenic	106913	ENST00000420710	ENSG00000229755	RP5-827L5.2	lincRNA	NA
chr20	4836257	4836440	13	0.00312586	0.00479167	-0.39169	TTS (ENST00000424750)	-13281	ENST00000516287	ENSG00000252096	SNORA31	snoRNA	Small nucleolar RNA SNORA31 [Source:RFAM;Acc:RF00322]
chr20	55401924	55402078	5	0.00298167	0.00479167	0.393412	Intergenic	-40858	ENST00000384429	ENSG00000207158	RNU6-929P	snRNA	RNA, U6 small nuclear 929, pseudogene [Source:HGNC Symbol;Acc:HGNC:47892]
chr20	25177027	25177413	13	0.00448277	0.00479167	0.378205	intron (ENST00000435520, intron 2 of 6)	745	ENST00000425813	ENSG00000197586	ENTPD6	protein_coding	ectonucleoside triphosphate diphosphohydrolase 6 (putative) [Source:HGNC Symbol;Acc:HGNC:3368]
chr20	34605641	34605777	6	0.00436505	0.00479167	0.379221	intron (ENST00000463258, intron 8 of 8)	33173	ENST00000565493	ENSG00000260032	LINC00657	lincRNA	long intergenic non-protein coding RNA 657 [Source:HGNC Symbol;Acc:HGNC:44311]
chr20	42193737	42194649	17	0.00401434	0.00479167	0.382398	promoter-TSS (ENST00000426287)	318	ENST00000423407	ENSG00000101049	SGK2	protein_coding	serum/glucocorticoid regulated kinase 2 [Source:HGNC Symbol;Acc:HGNC:13900]
chr20	60717042	60717822	36	0.000535024	0.00479167	0.450126	intron (ENST00000484488, intron 1 of 6)	220	ENST00000370861	ENSG00000101182	PSMA7	protein_coding	proteasome subunit alpha 7 [Source:HGNC Symbol;Acc:HGNC:9536]
chr20	22549219	22550276	32	0.00168178	0.00479167	0.413541	intron (ENST00000564492, intron 1 of 3)	-4842	ENST00000609300	ENSG00000259974	LINC00261	lincRNA	long intergenic non-protein coding RNA 261 [Source:HGNC Symbol;Acc:HGNC:16189]
chr20	40247070	40248026	50	0.00315391	0.00479167	0.391363	promoter-TSS (ENST00000373233)	-415	ENST00000373233	ENSG00000124177	CHD6	protein_coding	chromodomain helicase DNA binding protein 6 [Source:HGNC Symbol;Acc:HGNC:19057]
chr20	57581366	57582296	61	8.3705e-05	0.00377487	0.501124	promoter-TSS (ENST00000488395)	329	ENST00000472025	ENSG00000101160	CTSZ	protein_coding	cathepsin Z [Source:HGNC Symbol;Acc:HGNC:2547]
chr20	43936663	43937721	26	0.00235482	0.00479167	0.401873	promoter-TSS (ENST00000537548)	-23	ENST00000537548	ENSG00000124159	MATN4	protein_coding	matrilin 4 [Source:HGNC Symbol;Acc:HGNC:6910]
chr20	55502334	55503352	10	0.00501741	0.00509066	-0.373863	Intergenic	-72300	ENST00000515963	ENSG00000251772	AL117380.2	miRNA	NA
chr20	30947007	30948316	20	0.00110635	0.00479167	0.427447	promoter-TSS (ENST00000555343)	112	ENST00000306058	ENSG00000171456	ASXL1	protein_coding	additional sex combs like transcriptional regulator 1 [Source:HGNC Symbol;Acc:HGNC:18318]
chr20	60877913	60879230	98	0.0014477	0.00479167	0.418593	promoter-TSS (ENST00000465805)	258	ENST00000462554	ENSG00000130706	ADRM1	protein_coding	adhesion regulating molecule 1 [Source:HGNC Symbol;Acc:HGNC:15759]
chr20	47895517	47897260	19	0.0090587	0.0090587	0.350005	promoter-TSS (ENST00000410433)	-467	ENST00000410433	ENSG00000222365	SNORD12B	snoRNA	small nucleolar RNA, C/D box 12B [Source:HGNC Symbol;Acc:HGNC:33573]
chr20	44831985	44832261	6	0.00165846	0.00479167	0.414015	intron (ENST00000537909, intron 7 of 11)	17365	ENST00000474438	ENSG00000149654	CDH22	protein_coding	cadherin 22, type 2 [Source:HGNC Symbol;Acc:HGNC:13251]
chr20	60698460	60698556	6	0.00455879	0.00479167	0.377561	intron (ENST00000361670, intron 1 of 7)	300	ENST00000361670	ENSG00000149657	LSM14B	protein_coding	LSM family member 14B [Source:HGNC Symbol;Acc:HGNC:15887]
chr20	52687053	52687924	8	0.00424026	0.00479167	0.380325	promoter-TSS (ENST00000395961)	-185	ENST00000371440	ENSG00000064787	BCAS1	protein_coding	breast carcinoma amplified sequence 1 [Source:HGNC Symbol;Acc:HGNC:974]
chr20	62573982	62575498	23	0.00250324	0.00479167	0.399705	promoter-TSS (ENST00000384823)	-661	ENST00000384823	ENSG00000207554	MIR647	miRNA	microRNA 647 [Source:HGNC Symbol;Acc:HGNC:32903]
chr20	61475127	61475241	5	0.00342808	0.00479167	0.388295	intron (ENST00000335351, intron 5 of 5)	-1306	ENST00000502378	ENSG00000233838	DPH3P1	pseudogene	diphthamide biosynthesis 3 pseudogene 1 [Source:HGNC Symbol;Acc:HGNC:16136]
chr20	62710295	62711161	22	2.91763e-05	0.0027101	0.526499	promoter-TSS (ENST00000479996)	50	ENST00000479996	ENSG00000171700	RGS19	protein_coding	regulator of G-protein signaling 19 [Source:HGNC Symbol;Acc:HGNC:13735]
chr20	44167974	44168947	10	0.00215955	0.00479167	0.404918	promoter-TSS (ENST00000372665)	-327	ENST00000600168	ENSG00000243543	WFDC6	protein_coding	WAP four-disulfide core domain 6 [Source:HGNC Symbol;Acc:HGNC:16164]
chr20	39762620	39762823	6	0.00233065	0.00479167	0.402238	intron (ENST00000454626, intron 3 of 6)	-2878	ENST00000244007	ENSG00000124181	PLCG1	protein_coding	phospholipase C, gamma 1 [Source:HGNC Symbol;Acc:HGNC:9065]
chr20	57606510	57607506	65	0.00248015	0.00479167	0.400035	intron (ENST00000395659, intron 1 of 1)	339	ENST00000395663	ENSG00000124172	ATP5E	protein_coding	ATP synthase, H+ transporting, mitochondrial F1 complex, epsilon subunit [Source:HGNC Symbol;Acc:HGNC:838]
chr20	48960272	48961117	14	0.00426347	0.00479167	0.380118	Intergenic	-22816	ENST00000441214	ENSG00000233077	RP11-290F20.2	lincRNA	long intergenic non-protein coding RNA 1271 [Source:HGNC Symbol;Acc:HGNC:50327]
chr20	43243243	43243560	10	0.00313407	0.00479167	0.391594	TTS (ENST00000477390)	453	ENST00000349959	ENSG00000168734	PKIG	protein_coding	protein kinase (cAMP-dependent, catalytic) inhibitor gamma [Source:HGNC Symbol;Acc:HGNC:9019]
chr20	56885006	56885993	9	0.00349402	0.00479167	0.38759	intron (ENST00000488949, intron 1 of 3)	686	ENST00000488949	ENSG00000124209	RAB22A	protein_coding	RAB22A, member RAS oncogene family [Source:HGNC Symbol;Acc:HGNC:9764]
chr20	60118391	60119520	12	0.00143602	0.00479167	0.418864	intron (ENST00000360469, intron 2 of 15)	-55878	ENST00000543233	ENSG00000179242	CDH4	protein_coding	cadherin 4, type 1, R-cadherin (retinal) [Source:HGNC Symbol;Acc:HGNC:1763]
chr20	48096358	48096719	5	0.00266342	0.00479167	0.397488	intron (ENST00000371741, intron 1 of 1)	2645	ENST00000371741	ENSG00000158445	KCNB1	protein_coding	potassium channel, voltage gated Shab related subfamily B, member 1 [Source:HGNC Symbol;Acc:HGNC:6231]
chr20	43743245	43744110	12	0.00306441	0.00479167	0.392415	exon (ENST00000372789, exon 1 of 4)	125	ENST00000307971	ENSG00000175121	WFDC5	protein_coding	WAP four-disulfide core domain 5 [Source:HGNC Symbol;Acc:HGNC:20477]
chr20	61040825	61041876	57	0.00169975	0.00479167	0.41318	intron (ENST00000252997, intron 4 of 6)	9675	ENST00000252997	ENSG00000130700	GATA5	protein_coding	GATA binding protein 5 [Source:HGNC Symbol;Acc:HGNC:15802]
chr20	60498677	60498784	7	0.0019003	0.00479167	0.409359	exon (ENST00000543233, exon 9 of 15)	29987	ENST00000408490	ENSG00000221417	MIR1257	miRNA	microRNA 1257 [Source:HGNC Symbol;Acc:HGNC:35322]
chr20	50417874	50419450	55	0.00207309	0.00479167	0.406344	promoter-TSS (ENST00000483130)	285	ENST00000371539	ENSG00000101115	SALL4	protein_coding	spalt-like transcription factor 4 [Source:HGNC Symbol;Acc:HGNC:15924]
chr20	3777232	3777373	16	0.00446592	0.00479167	0.378349	exon (ENST00000340833, exon 1 of 15)	225	ENST00000340833	ENSG00000101224	CDC25B	protein_coding	cell division cycle 25B [Source:HGNC Symbol;Acc:HGNC:1726]
chr20	47933724	47934786	11	0.00152127	0.00479167	0.416931	Intergenic	37035	ENST00000391002	ENSG00000212304	SNORD12	snoRNA	small nucleolar RNA, C/D box 12 [Source:HGNC Symbol;Acc:HGNC:32708]
chr20	61274254	61275102	39	0.0044777	0.00479167	0.378248	promoter-TSS (ENST00000370520)	-22	ENST00000370520	ENSG00000167046	RP11-93B14.6	protein_coding	NA
chr20	60758141	60758484	14	0.00409629	0.00479167	0.381635	TTS (ENST00000370848)	206	ENST00000448254	ENSG00000101181	MTG2	protein_coding	mitochondrial ribosome-associated GTPase 2 [Source:HGNC Symbol;Acc:HGNC:16239]
chr20	61405649	61405777	7	0.00309841	0.00479167	0.392012	exon (ENST00000412500, exon 2 of 2)	1051	ENST00000412500	ENSG00000228705	LINC00659	antisense	long intergenic non-protein coding RNA 659 [Source:HGNC Symbol;Acc:HGNC:44316]
chr20	61904314	61905426	31	0.000783588	0.00479167	0.438432	promoter-TSS (ENST00000370307)	200	ENST00000550188	ENSG00000101199	ARFGAP1	protein_coding	ADP-ribosylation factor GTPase activating protein 1 [Source:HGNC Symbol;Acc:HGNC:15852]
chr20	62165254	62166374	45	0.00341564	0.00479167	0.38843	intron (ENST00000542869, intron 1 of 6)	2881	ENST00000217185	ENSG00000101213	PTK6	protein_coding	protein tyrosine kinase 6 [Source:HGNC Symbol;Acc:HGNC:9617]
chr20	62612636	62613006	26	0.00348741	0.00479167	0.38766	intron (ENST00000266079, intron 1 of 20)	333	ENST00000266079	ENSG00000101161	PRPF6	protein_coding	pre-mRNA processing factor 6 [Source:HGNC Symbol;Acc:HGNC:15860]
chr20	35918206	35918604	25	0.00460995	0.00479167	0.377133	intron (ENST00000373606, intron 1 of 2)	339	ENST00000397152	ENSG00000101363	MANBAL	protein_coding	mannosidase, beta A, lysosomal-like [Source:HGNC Symbol;Acc:HGNC:15799]
chr20	1294025	1294858	17	0.0043297	0.00479167	0.379531	promoter-TSS (ENST00000381808)	-125	ENST00000381808	ENSG00000125775	SDCBP2	protein_coding	syndecan binding protein (syntenin) 2 [Source:HGNC Symbol;Acc:HGNC:15756]
chr20	61558138	61558735	9	0.00383322	0.00479167	0.384134	promoter-TSS (ENST00000395343)	-582	ENST00000395340	ENSG00000101191	DIDO1	protein_coding	death inducer-obliterator 1 [Source:HGNC Symbol;Acc:HGNC:2680]
chr20	33879944	33881016	40	0.00158571	0.00479167	0.415534	promoter-TSS (ENST00000374408)	-276	ENST00000374408	ENSG00000125998	FAM83C	protein_coding	family with sequence similarity 83, member C [Source:HGNC Symbol;Acc:HGNC:16121]
chr20	61299044	61299321	15	0.00316835	0.00479167	0.391195	promoter-TSS (ENST00000466818)	18	ENST00000451793	ENSG00000101187	SLCO4A1	protein_coding	solute carrier organic anion transporter family, member 4A1 [Source:HGNC Symbol;Acc:HGNC:10953]
chr20	44728637	44728762	9	0.00357203	0.00479167	0.38677	exon (ENST00000440687, exon 1 of 1)	543	ENST00000440687	ENSG00000213820	RPL13P2	pseudogene	ribosomal protein L13 pseudogene 2 [Source:HGNC Symbol;Acc:HGNC:16342]
chr20	61174732	61174919	10	0.00366355	0.00479167	0.385828	TTS (ENST00000583223)	2022	ENST00000593307	ENSG00000264490	WI2-87327B8.1	lincRNA	NA
chr20	3873354	3873536	7	0.00221616	0.00479167	0.404011	intron (ENST00000471830, intron 1 of 2)	1558	ENST00000471830	ENSG00000125779	PANK2	protein_coding	pantothenate kinase 2 [Source:HGNC Symbol;Acc:HGNC:15894]
chr20	62106692	62106787	8	0.00368575	0.00479167	0.385602	Intergenic	-2747	ENST00000359689	ENSG00000075043	KCNQ2	protein_coding	potassium channel, voltage gated KQT-like subfamily Q, member 2 [Source:HGNC Symbol;Acc:HGNC:6296]
chr20	43439650	43439819	9	0.00372491	0.00479167	0.385208	promoter-TSS (ENST00000372851)	-756	ENST00000372851	ENSG00000101098	RIMS4	protein_coding	regulating synaptic membrane exocytosis 4 [Source:HGNC Symbol;Acc:HGNC:16183]
chr20	49348254	49349058	30	0.00446946	0.00479167	0.378319	intron (ENST00000396039, intron 1 of 2)	454	ENST00000396039	ENSG00000124171	PARD6B	protein_coding	par-6 family cell polarity regulator beta [Source:HGNC Symbol;Acc:HGNC:16245]
chr20	17679317	17679740	7	0.00372935	0.00479167	0.385163	intron (ENST00000545418, intron 1 of 2)	-1058	ENST00000427254	ENSG00000125888	BANF2	protein_coding	barrier to autointegration factor 2 [Source:HGNC Symbol;Acc:HGNC:16172]
chr20	49204748	49204880	6	0.0046193	0.00479167	0.377055	intron (ENST00000535356, intron 20 of 21)	1735	ENST00000462842	ENSG00000042062	FAM65C	protein_coding	family with sequence similarity 65, member C [Source:HGNC Symbol;Acc:HGNC:16168]
chr20	31407854	31408332	19	0.0014155	0.00479167	0.419344	intron (ENST00000375571, intron 1 of 6)	394	ENST00000375571	ENSG00000101367	MAPRE1	protein_coding	microtubule-associated protein, RP/EB family, member 1 [Source:HGNC Symbol;Acc:HGNC:6890]
chr20	61001683	61002739	28	0.00165855	0.00479167	0.414013	intron (ENST00000252998, intron 1 of 13)	378	ENST00000252998	ENSG00000130701	RBBP8NL	protein_coding	RBBP8 N-terminal like [Source:HGNC Symbol;Acc:HGNC:16144]
chr20	442243	443241	62	0.000539189	0.00479167	0.449893	intron (ENST00000494633, intron 1 of 6)	433	ENST00000461304	ENSG00000125875	TBC1D20	protein_coding	TBC1 domain family, member 20 [Source:HGNC Symbol;Acc:HGNC:16133]
chr20	62366861	62368891	34	0.00117996	0.00479167	0.42535	promoter-TSS (ENST00000465591)	64	ENST00000465591	ENSG00000203896	LIME1	protein_coding	Lck interacting transmembrane adaptor 1 [Source:HGNC Symbol;Acc:HGNC:26016]
chr20	30101663	30102628	80	0.000877089	0.00479167	0.434887	promoter-TSS (ENST00000340852)	-85	ENST00000398174	ENSG00000101294	HM13	protein_coding	histocompatibility (minor) 13 [Source:HGNC Symbol;Acc:HGNC:16435]
chr20	37053904	37055099	10	0.00414147	0.00479167	0.381219	promoter-TSS (ENST00000439232)	-523	ENST00000364546	ENSG00000235408	SNORA71B	lincRNA	small nucleolar RNA, H/ACA box 71B [Source:HGNC Symbol;Acc:HGNC:10233]
chr20	3660156	3660815	5	0.00338074	0.00479167	0.388809	intron (ENST00000356518, intron 1 of 21)	2264	ENST00000350009	ENSG00000149451	ADAM33	protein_coding	ADAM metallopeptidase domain 33 [Source:HGNC Symbol;Acc:HGNC:15478]
chr20	61691677	61691785	7	0.00404796	0.00479167	0.382083	intron (ENST00000606208, intron 1 of 1)	22368	ENST00000455711	ENSG00000237119	LINC01056	lincRNA	long intergenic non-protein coding RNA 1056 [Source:HGNC Symbol;Acc:HGNC:49050]
chr20	748971	749620	17	0.000814398	0.00479167	0.437224	promoter-TSS (ENST00000488495)	-165	ENST00000217254	ENSG00000101276	SLC52A3	protein_coding	solute carrier family 52 (riboflavin transporter), member 3 [Source:HGNC Symbol;Acc:HGNC:16187]
chr20	1974591	1975552	25	0.00322451	0.00479167	0.390551	promoter-TSS (ENST00000540134)	-340	ENST00000539905	ENSG00000101327	PDYN	protein_coding	prodynorphin [Source:HGNC Symbol;Acc:HGNC:8820]
chr20	3221015	3221089	6	0.00421309	0.00479167	0.380569	Intergenic	-1216	ENST00000474451	ENSG00000088836	SLC4A11	protein_coding	solute carrier family 4, sodium borate transporter, member 11 [Source:HGNC Symbol;Acc:HGNC:16438]
chr20	57796377	57796649	5	0.00184615	0.00479167	0.410354	intron (ENST00000371030, intron 3 of 4)	30438	ENST00000371030	ENSG00000124203	ZNF831	protein_coding	zinc finger protein 831 [Source:HGNC Symbol;Acc:HGNC:16167]
chr20	42087061	42088017	9	0.00389388	0.00479167	0.383545	intron (ENST00000244020, intron 2 of 5)	971	ENST00000483871	ENSG00000124193	SRSF6	protein_coding	serine/arginine-rich splicing factor 6 [Source:HGNC Symbol;Acc:HGNC:10788]
chr20	30028223	30028990	11	0.00440484	0.00479167	0.378875	intron (ENST00000376309, intron 1 of 1)	285	ENST00000376309	ENSG00000180424	DEFB123	protein_coding	defensin, beta 123 [Source:HGNC Symbol;Acc:HGNC:18103]
chr20	61757077	61757980	12	0.00454564	0.00479167	0.377672	Intergenic	3282	ENST00000567259	ENSG00000260416	RP5-963E22.5	lincRNA	NA
chr20	44451533	44452633	35	0.00294469	0.00479167	0.393865	intron (ENST00000372555, intron 5 of 5)	3897	ENST00000372555	ENSG00000101470	TNNC2	protein_coding	troponin C type 2 (fast) [Source:HGNC Symbol;Acc:HGNC:11944]
chr20	17598234	17598407	7	0.00140092	0.00479167	0.419689	intron (ENST00000377813, intron 20 of 24)	2141	ENST00000468428	ENSG00000125844	RRBP1	protein_coding	ribosome binding protein 1 [Source:HGNC Symbol;Acc:HGNC:10448]
chr20	46997646	46997889	8	0.00417208	0.00479167	0.38094	exon (ENST00000416742, exon 5 of 5)	350	ENST00000545181	ENSG00000235621	LINC00494	lincRNA	long intergenic non-protein coding RNA 494 [Source:HGNC Symbol;Acc:HGNC:27657]
chr20	3451207	3452280	70	0.00187959	0.00479167	0.409737	promoter-TSS (ENST00000262919)	-11	ENST00000446916	ENSG00000088812	ATRN	protein_coding	attractin [Source:HGNC Symbol;Acc:HGNC:885]
chr20	61992531	61993531	45	0.0017196	0.00479167	0.412784	promoter-TSS (ENST00000370263)	-292	ENST00000370263	ENSG00000101204	CHRNA4	protein_coding	cholinergic receptor, nicotinic, alpha 4 (neuronal) [Source:HGNC Symbol;Acc:HGNC:1958]
chr20	62052246	62053210	14	0.00392839	0.00479167	0.383213	intron (ENST00000359125, intron 11 of 16)	13355	ENST00000482957	ENSG00000075043	KCNQ2	protein_coding	potassium channel, voltage gated KQT-like subfamily Q, member 2 [Source:HGNC Symbol;Acc:HGNC:6296]
chr20	57876123	57876340	6	0.00355175	0.00479167	0.386981	intron (ENST00000371025, intron 1 of 3)	474	ENST00000395654	ENSG00000124205	EDN3	protein_coding	endothelin 3 [Source:HGNC Symbol;Acc:HGNC:3178]
chr20	50158202	50159244	45	0.00493211	0.00507825	0.374528	intron (ENST00000414705, intron 1 of 10)	535	ENST00000371564	ENSG00000101096	NFATC2	protein_coding	nuclear factor of activated T-cells, cytoplasmic, calcineurin-dependent 2 [Source:HGNC Symbol;Acc:HGNC:7776]
chr20	30311541	30312105	43	0.00268513	0.00479167	0.397197	promoter-TSS (ENST00000422920)	-31	ENST00000420488	ENSG00000171552	BCL2L1	protein_coding	BCL2-like 1 [Source:HGNC Symbol;Acc:HGNC:992]
chr20	39658770	39659347	7	0.000686946	0.00479167	0.442518	intron (ENST00000361337, intron 2 of 20)	1601	ENST00000361337	ENSG00000198900	TOP1	protein_coding	topoisomerase (DNA) I [Source:HGNC Symbol;Acc:HGNC:11986]
chr20	44097829	44098827	23	0.00441361	0.00479167	0.378799	promoter-TSS (ENST00000447118)	-18	ENST00000372676	ENSG00000101443	WFDC2	protein_coding	WAP four-disulfide core domain 2 [Source:HGNC Symbol;Acc:HGNC:15939]
chr20	3027392	3027605	16	0.00256666	0.00479167	0.398813	intron (ENST00000380325, intron 3 of 3)	908	ENST00000380325	ENSG00000125901	MRPS26	protein_coding	mitochondrial ribosomal protein S26 [Source:HGNC Symbol;Acc:HGNC:14045]
chr20	19915682	19916186	13	0.00446127	0.00479167	0.378389	intron (ENST00000440354, intron 2 of 7)	165	ENST00000484638	ENSG00000132669	RIN2	protein_coding	Ras and Rab interactor 2 [Source:HGNC Symbol;Acc:HGNC:18750]
chr20	60882899	60883857	14	0.00459419	0.00479167	0.377264	TTS (ENST00000252999)	935	ENST00000492698	ENSG00000130702	LAMA5	protein_coding	laminin, alpha 5 [Source:HGNC Symbol;Acc:HGNC:6485]
chr20	37274761	37275538	14	0.00430079	0.00479167	0.379786	promoter-TSS (ENST00000414158)	-556	ENST00000414158	ENSG00000124143	ARHGAP40	protein_coding	Rho GTPase activating protein 40 [Source:HGNC Symbol;Acc:HGNC:16226]
chr20	642339	643716	27	0.00381714	0.00479167	0.384292	3' UTR (ENST00000246104, exon 2 of 2)	-9014	ENST00000381962	ENSG00000271303	SRXN1	protein_coding	sulfiredoxin 1 [Source:HGNC Symbol;Acc:HGNC:16132]
chr20	1306380	1306689	9	0.000567497	0.00479167	0.44835	promoter-TSS (ENST00000339987)	-22	ENST00000339987	ENSG00000125775	SDCBP2	protein_coding	syndecan binding protein (syntenin) 2 [Source:HGNC Symbol;Acc:HGNC:15756]
chr20	62530330	62530475	6	0.00373078	0.00479167	-0.385149	intron (ENST00000360864, intron 1 of 4)	3868	ENST00000360864	ENSG00000101152	DNAJC5	protein_coding	DnaJ (Hsp40) homolog, subfamily C, member 5 [Source:HGNC Symbol;Acc:HGNC:16235]
chr20	55836638	55839447	45	0.000478288	0.00479167	0.453475	intron (ENST00000395863, intron 1 of 6)	2791	ENST00000433911	ENSG00000101144	BMP7	protein_coding	bone morphogenetic protein 7 [Source:HGNC Symbol;Acc:HGNC:1074]
chr20	46577360	46578162	8	0.00254845	0.00479167	0.399067	Intergenic	-1782	ENST00000431915	ENSG00000234967	RP11-347D21.1	lincRNA	NA
chr20	37555048	37556027	96	0.00445311	0.00479167	0.378459	exon (ENST00000217429, exon 1 of 4)	583	ENST00000217429	ENSG00000101447	FAM83D	protein_coding	family with sequence similarity 83, member D [Source:HGNC Symbol;Acc:HGNC:16122]
chr20	61161117	61162270	29	0.00528608	0.00532439	0.371832	promoter-TSS (ENST00000347538)	-425	ENST00000347538	ENSG00000207764	MIR133A2	miRNA	microRNA 133a-2 [Source:HGNC Symbol;Acc:HGNC:31518]
chr20	6034694	6035247	12	0.00338278	0.00479167	0.388787	promoter-TSS (ENST00000378858)	-276	ENST00000378858	ENSG00000125872	LRRN4	protein_coding	leucine rich repeat neuronal 4 [Source:HGNC Symbol;Acc:HGNC:16208]
chr20	2187818	2188805	46	0.00372922	0.00479167	0.385164	intron (ENST00000411839, intron 1 of 1)	439	ENST00000411839	ENSG00000226644	RP11-128M1.1	lincRNA	NA
chr20	32722595	32722685	6	0.000757311	0.00479167	0.439496	Intergenic	12364	ENST00000434010	ENSG00000225246	RPS2P1	pseudogene	ribosomal protein S2 pseudogene 1 [Source:HGNC Symbol;Acc:HGNC:16580]
chr20	390551	390657	5	0.003344	0.00479167	0.389212	promoter-TSS (ENST00000414880)	76	ENST00000414880	ENSG00000125826	RBCK1	protein_coding	RanBP-type and C3HC4-type zinc finger containing 1 [Source:HGNC Symbol;Acc:HGNC:15864]
chr20	45522362	45523400	41	0.00345785	0.00479167	0.387975	promoter-TSS (ENST00000497062)	-382	ENST00000357410	ENSG00000064655	EYA2	protein_coding	EYA transcriptional coactivator and phosphatase 2 [Source:HGNC Symbol;Acc:HGNC:3520]
chr20	52210859	52211869	21	0.00499093	0.00509066	0.374069	promoter-TSS (ENST00000371471)	-986	ENST00000371471	ENSG00000171940	ZNF217	protein_coding	zinc finger protein 217 [Source:HGNC Symbol;Acc:HGNC:13009]
chr20	43992324	43992413	8	0.00259679	0.00479167	0.398396	intron (ENST00000452133, intron 1 of 4)	219	ENST00000452133	ENSG00000254806	SYS1-DBNDD2	protein_coding	SYS1-DBNDD2 readthrough (NMD candidate) [Source:HGNC Symbol;Acc:HGNC:33535]
chr20	62259696	62259929	10	0.00112934	0.00479167	0.426779	exon (ENST00000449500, exon 2 of 2)	1210	ENST00000411579	ENSG00000232442	CTD-3184A7.4	antisense	NA
chr20	45318577	45319556	15	0.00378436	0.00479167	-0.384615	promoter-TSS (ENST00000372114)	-649	ENST00000372114	ENSG00000172315	TP53RK	protein_coding	TP53 regulating kinase [Source:HGNC Symbol;Acc:HGNC:16197]
chr20	60926865	60928077	38	0.00176203	0.00479167	0.411952	promoter-TSS (ENST00000487421)	-426	ENST00000497053	ENSG00000130702	LAMA5	protein_coding	laminin, alpha 5 [Source:HGNC Symbol;Acc:HGNC:6485]
chr20	62407107	62407496	15	0.00341501	0.00479167	0.388436	promoter-TSS (ENST00000460757)	13	ENST00000460757	ENSG00000130584	ZBTB46	protein_coding	zinc finger and BTB domain containing 46 [Source:HGNC Symbol;Acc:HGNC:16094]
chr20	49345756	49346745	7	0.00461114	0.00479167	0.377123	Intergenic	-1830	ENST00000371610	ENSG00000124171	PARD6B	protein_coding	par-6 family cell polarity regulator beta [Source:HGNC Symbol;Acc:HGNC:16245]
chr20	810674	810895	5	0.00131848	0.00479167	-0.421702	Intergenic	-3573	ENST00000381941	ENSG00000125898	FAM110A	protein_coding	family with sequence similarity 110, member A [Source:HGNC Symbol;Acc:HGNC:16188]
chr20	54967716	54968714	15	0.00294259	0.00479167	0.393891	promoter-TSS (ENST00000395915)	464	ENST00000490539	ENSG00000101138	CSTF1	protein_coding	cleavage stimulation factor, 3' pre-RNA, subunit 1, 50kDa [Source:HGNC Symbol;Acc:HGNC:2483]
chr20	35091234	35092466	14	0.00203846	0.00479167	0.40693	intron (ENST00000340491, intron 1 of 6)	1700	ENST00000340491	ENSG00000080845	DLGAP4	protein_coding	discs, large (Drosophila) homolog-associated protein 4 [Source:HGNC Symbol;Acc:HGNC:24476]
chr20	55667222	55667703	25	0.00370612	0.00479167	0.385397	Intergenic	-13334	ENST00000442780	ENSG00000231078	RP11-560A15.4	lincRNA	NA
chr20	20353765	20353988	11	0.000216454	0.00455218	0.476126	Intergenic	5112	ENST00000310227	ENSG00000173404	INSM1	protein_coding	insulinoma-associated 1 [Source:HGNC Symbol;Acc:HGNC:6090]
chr20	61900418	61900601	6	0.0044395	0.00479167	0.378576	intron (ENST00000370307, intron 1 of 6)	3536	ENST00000370307	ENSG00000101198	NKAIN4	protein_coding	Na+/K+ transporting ATPase interacting 4 [Source:HGNC Symbol;Acc:HGNC:16191]
chr21	27543175	27543721	36	0.00443185	0.00471609	0.378642	promoter-TSS (ENST00000354192)	-2	ENST00000448388	ENSG00000142192	APP	protein_coding	amyloid beta (A4) precursor protein [Source:HGNC Symbol;Acc:HGNC:620]
chr21	43373734	43373773	5	0.000179096	0.00471609	0.481288	promoter-TSS (ENST00000478372)	-126	ENST00000478372	ENSG00000157617	C2CD2	protein_coding	C2 calcium-dependent domain containing 2 [Source:HGNC Symbol;Acc:HGNC:1266]
chr21	34863191	34864190	57	0.00257623	0.00471609	0.39868	promoter-TSS (ENST00000314399)	89	ENST00000314399	ENSG00000177692	DNAJC28	protein_coding	DnaJ (Hsp40) homolog, subfamily C, member 28 [Source:HGNC Symbol;Acc:HGNC:1297]
chr21	42218871	42219853	44	0.0031214	0.00471609	0.391742	promoter-TSS (ENST00000400454)	-297	ENST00000400454	ENSG00000171587	DSCAM	protein_coding	Down syndrome cell adhesion molecule [Source:HGNC Symbol;Acc:HGNC:3039]
chr21	46823701	46823885	6	0.00379891	0.00471609	0.384471	Intergenic	-1259	ENST00000400337	ENSG00000182871	COL18A1	protein_coding	collagen, type XVIII, alpha 1 [Source:HGNC Symbol;Acc:HGNC:2195]
chr21	31655261	31656110	7	0.00259644	0.00471609	0.3984	promoter-TSS (ENST00000340345)	-410	ENST00000340345	ENSG00000188694	KRTAP24-1	protein_coding	keratin associated protein 24-1 [Source:HGNC Symbol;Acc:HGNC:33902]
chr21	40760267	40760873	28	0.00427434	0.00471609	0.380021	intron (ENST00000466787, intron 1 of 4)	853	ENST00000466787	ENSG00000182093	WRB	protein_coding	tryptophan rich basic protein [Source:HGNC Symbol;Acc:HGNC:12790]
chr21	37833864	37833998	10	0.00287696	0.00471609	0.394709	TTS (ENST00000454980)	4808	ENST00000399139	ENSG00000159261	CLDN14	protein_coding	claudin 14 [Source:HGNC Symbol;Acc:HGNC:2035]
chr21	44062083	44062689	12	0.00342646	0.00471609	0.388313	Intergenic	8968	ENST00000424890	ENSG00000235023	AP001626.2	antisense	NA
chr21	48025075	48026043	18	0.00301757	0.00471609	-0.392976	promoter-TSS (ENST00000367071)	-438	ENST00000291700	ENSG00000160307	S100B	protein_coding	S100 calcium binding protein B [Source:HGNC Symbol;Acc:HGNC:10500]
chr21	46086809	46087249	5	0.00442123	0.00471609	0.378733	promoter-TSS (ENST00000360770)	-185	ENST00000360770	ENSG00000221864	KRTAP12-2	protein_coding	keratin associated protein 12-2 [Source:HGNC Symbol;Acc:HGNC:20530]
chr21	43786512	43787087	18	0.00336692	0.00471609	0.38896	promoter-TSS (ENST00000291527)	-97	ENST00000291527	ENSG00000160182	TFF1	protein_coding	trefoil factor 1 [Source:HGNC Symbol;Acc:HGNC:11755]
chr21	44369639	44369849	7	0.00300684	0.00471609	0.393106	Intergenic	1380	ENST00000579137	ENSG00000264580	MIR5692B	miRNA	microRNA 5692b [Source:HGNC Symbol;Acc:HGNC:43535]
chr21	45669234	45669346	12	0.00174544	0.00471609	0.412275	intron (ENST00000270172, intron 10 of 11)	-1406	ENST00000442785	ENSG00000232010	AP001059.5	antisense	NA
chr21	17102871	17103118	14	0.00244541	0.00471609	0.400536	intron (ENST00000285681, intron 1 of 24)	499	ENST00000400183	ENSG00000155313	USP25	protein_coding	ubiquitin specific peptidase 25 [Source:HGNC Symbol;Acc:HGNC:12624]
chr21	43174658	43174831	5	0.00125218	0.00471609	0.423403	intron (ENST00000352483, intron 2 of 8)	11373	ENST00000542057	ENSG00000183421	RIPK4	protein_coding	receptor-interacting serine-threonine kinase 4 [Source:HGNC Symbol;Acc:HGNC:496]
chr21	34641437	34641636	6	0.00113008	0.00471609	0.426758	intron (ENST00000422891, intron 2 of 5)	950	ENST00000498371	ENSG00000243646	IL10RB	protein_coding	interleukin 10 receptor, beta [Source:HGNC Symbol;Acc:HGNC:5965]
chr21	46839970	46840213	13	0.000406636	0.00471609	0.458257	exon (ENST00000397787, exon 3 of 3)	4863	ENST00000397787	ENSG00000183535	COL18A1-AS1	antisense	COL18A1 antisense RNA 1 [Source:HGNC Symbol;Acc:HGNC:23132]
chr21	44832226	44832439	8	0.00301643	0.00471609	0.39299	Intergenic	9552	ENST00000478426	ENSG00000142178	SIK1	protein_coding	salt-inducible kinase 1 [Source:HGNC Symbol;Acc:HGNC:11142]
chr21	35288171	35288646	14	0.00337104	0.00471609	0.388915	promoter-TSS (ENST00000290299)	-125	ENST00000290299	ENSG00000241837	ATP5O	protein_coding	ATP synthase, H+ transporting, mitochondrial F1 complex, O subunit [Source:HGNC Symbol;Acc:HGNC:850]
chr21	33944961	33945200	11	0.00402725	0.00471609	0.382277	intron (ENST00000334165, intron 3 of 3)	3110	ENST00000334165	ENSG00000186842	LINC00846	lincRNA	long intergenic non-protein coding RNA 846 [Source:HGNC Symbol;Acc:HGNC:16080]
chr21	44593578	44593806	16	0.00305055	0.00471609	0.39258	TTS (ENST00000291554)	3355	ENST00000468016	ENSG00000160202	CRYAA	protein_coding	crystallin, alpha A [Source:HGNC Symbol;Acc:HGNC:2388]
chr21	46859506	46860579	19	0.00445658	0.00471609	0.378429	intron (ENST00000400337, intron 2 of 41)	-15058	ENST00000485206	ENSG00000183535	COL18A1-AS1	antisense	COL18A1 antisense RNA 1 [Source:HGNC Symbol;Acc:HGNC:23132]
chr21	34401507	34402729	28	0.00334485	0.00471609	0.389203	TTS (ENST00000382357)	3875	ENST00000430860	ENSG00000205927	OLIG2	protein_coding	oligodendrocyte lineage transcription factor 2 [Source:HGNC Symbol;Acc:HGNC:9398]
chr21	46829823	46830078	18	0.00331024	0.00471609	0.389586	promoter-TSS (ENST00000446475)	29	ENST00000446475	ENSG00000224574	COL18A1-AS2	antisense	COL18A1 antisense RNA 2 [Source:HGNC Symbol;Acc:HGNC:40155]
chr21	43183889	43185745	17	0.00214147	0.00471609	0.405212	intron (ENST00000352483, intron 1 of 8)	1301	ENST00000542057	ENSG00000183421	RIPK4	protein_coding	receptor-interacting serine-threonine kinase 4 [Source:HGNC Symbol;Acc:HGNC:496]
chr21	34915868	34916478	17	0.00273081	0.00471609	0.396591	promoter-TSS (ENST00000424203)	-376	ENST00000430874	ENSG00000159131	GART	protein_coding	phosphoribosylglycinamide formyltransferase, phosphoribosylglycinamide synthetase, phosphoribosylaminoimidazole synthetase [Source:HGNC Symbol;Acc:HGNC:4163]
chr21	36042232	36043248	47	0.0036841	0.00471609	0.385619	exon (ENST00000360731, exon 1 of 7)	1052	ENST00000360731	ENSG00000159212	CLIC6	protein_coding	chloride intracellular channel 6 [Source:HGNC Symbol;Acc:HGNC:2065]
chr21	44781557	44782631	42	0.00610861	0.00619978	0.366126	exon (ENST00000442815, exon 1 of 2)	135	ENST00000442815	ENSG00000237989	AP001046.5	lincRNA	NA
chr21	46876320	46876811	24	0.00452488	0.00471609	0.377847	exon (ENST00000359759, exon 1 of 41)	1142	ENST00000359759	ENSG00000182871	COL18A1	protein_coding	collagen, type XVIII, alpha 1 [Source:HGNC Symbol;Acc:HGNC:2195]
chr21	44908155	44908378	8	0.00315778	0.00471609	0.391318	Intergenic	-8853	ENST00000441283	ENSG00000185186	LINC00313	lincRNA	long intergenic non-protein coding RNA 313 [Source:HGNC Symbol;Acc:HGNC:16416]
chr21	29910411	29910762	5	0.00384159	0.00471609	0.384053	intron (ENST00000430247, intron 2 of 4)	-1053	ENST00000455939	ENSG00000226935	LINC00161	lincRNA	long intergenic non-protein coding RNA 161 [Source:HGNC Symbol;Acc:HGNC:17138]
chr21	45658538	45658683	8	0.00222012	0.00471609	0.403948	intron (ENST00000400379, intron 1 of 5)	2112	ENST00000344330	ENSG00000160223	ICOSLG	protein_coding	inducible T-cell co-stimulator ligand [Source:HGNC Symbol;Acc:HGNC:17087]
chr21	34405613	34406714	57	0.0036773	0.00471609	0.385688	intron (ENST00000420356, intron 1 of 1)	7921	ENST00000430860	ENSG00000205927	OLIG2	protein_coding	oligodendrocyte lineage transcription factor 2 [Source:HGNC Symbol;Acc:HGNC:9398]
chr21	45999543	46000041	11	0.00225009	0.00471609	0.403477	exon (ENST00000400372, exon 1 of 1)	689	ENST00000400372	ENSG00000241123	KRTAP10-5	protein_coding	keratin associated protein 10-5 [Source:HGNC Symbol;Acc:HGNC:22969]
chr21	44816455	44817478	27	0.00195344	0.00471609	0.408407	Intergenic	24918	ENST00000478426	ENSG00000142178	SIK1	protein_coding	salt-inducible kinase 1 [Source:HGNC Symbol;Acc:HGNC:11142]
chr21	47398622	47399568	8	0.00271874	0.00471609	0.39675	Intergenic	-2556	ENST00000361866	ENSG00000142156	COL6A1	protein_coding	collagen, type VI, alpha 1 [Source:HGNC Symbol;Acc:HGNC:2211]
chr21	45573314	45573539	10	0.000255453	0.00471609	0.471537	Intergenic	6528	ENST00000411694	ENSG00000225331	AP001055.6	lincRNA	NA
chr21	47167493	47167710	9	0.000856736	0.00471609	0.435629	promoter-TSS (ENST00000609985)	-335	ENST00000609985	ENSG00000183570	PCBP3	protein_coding	poly(rC) binding protein 3 [Source:HGNC Symbol;Acc:HGNC:8651]
chr21	35898827	35900255	10	0.0015921	0.00471609	0.415398	promoter-TSS (ENST00000492600)	-280	ENST00000381132	ENSG00000159200	RCAN1	protein_coding	regulator of calcineurin 1 [Source:HGNC Symbol;Acc:HGNC:3040]
chr21	47745621	47745725	6	0.00315195	0.00471609	0.391385	intron (ENST00000480896, intron 1 of 46)	871	ENST00000480896	ENSG00000160299	PCNT	protein_coding	pericentrin [Source:HGNC Symbol;Acc:HGNC:16068]
chr21	46292016	46292874	24	0.00206953	0.00471609	0.406404	intron (ENST00000480234, intron 1 of 3)	502	ENST00000494690	ENSG00000183255	PTTG1IP	protein_coding	pituitary tumor-transforming 1 interacting protein [Source:HGNC Symbol;Acc:HGNC:13524]
chr21	47706711	47706896	8	0.00445379	0.00471609	0.378453	promoter-TSS (ENST00000495475)	245	ENST00000397691	ENSG00000182362	YBEY	protein_coding	ybeY metallopeptidase (putative) [Source:HGNC Symbol;Acc:HGNC:1299]
chr21	43135046	43135973	13	0.00400257	0.00471609	0.382509	intron (ENST00000412102, intron 1 of 5)	403	ENST00000589300	ENSG00000236384	LINC00479	lincRNA	long intergenic non-protein coding RNA 479 [Source:HGNC Symbol;Acc:HGNC:19727]
chr21	44878445	44878580	7	0.000678298	0.00471609	0.442909	Intergenic	6183	ENST00000413721	ENSG00000185186	LINC00313	lincRNA	long intergenic non-protein coding RNA 313 [Source:HGNC Symbol;Acc:HGNC:16416]
chr21	10994949	10995212	5	0.0039176	0.00471609	0.383317	TTS (ENST00000496773)	-4161	ENST00000298232	ENSG00000166157	TPTE	protein_coding	NA
chr21	46890849	46891905	32	0.00139493	0.00471609	0.419831	intron (ENST00000359759, intron 2 of 40)	15953	ENST00000359759	ENSG00000182871	COL18A1	protein_coding	collagen, type XVIII, alpha 1 [Source:HGNC Symbol;Acc:HGNC:2195]
chr21	45138373	45139365	56	0.00426041	0.00471609	0.380145	promoter-TSS (ENST00000291565)	-106	ENST00000398081	ENSG00000160209	PDXK	protein_coding	pyridoxal (pyridoxine, vitamin B6) kinase [Source:HGNC Symbol;Acc:HGNC:8819]
chr21	46220132	46221091	22	0.0010371	0.00471609	0.429537	exon (ENST00000490091, exon 2 of 2)	1047	ENST00000496395	ENSG00000184787	UBE2G2	protein_coding	ubiquitin-conjugating enzyme E2G 2 [Source:HGNC Symbol;Acc:HGNC:12483]
chr21	46974787	46977287	83	0.000189722	0.00471609	0.479727	Intergenic	-11712	ENST00000567670	ENSG00000173638	SLC19A1	protein_coding	solute carrier family 19 (folate transporter), member 1 [Source:HGNC Symbol;Acc:HGNC:10937]
chr21	38919622	38919786	7	0.00454521	0.00471609	-0.377675	Intergenic	30964	ENST00000597817	ENSG00000267937	AP001421.1	protein_coding	NA
chr21	42839591	42839784	7	0.00161218	0.00471609	0.414974	TTS (ENST00000469395)	341	ENST00000488556	ENSG00000184012	TMPRSS2	protein_coding	transmembrane protease, serine 2 [Source:HGNC Symbol;Acc:HGNC:11876]
chr21	47295115	47295393	15	0.00441642	0.00471609	0.378775	intron (ENST00000498121, intron 2 of 5)	16403	ENST00000498121	ENSG00000183570	PCBP3	protein_coding	poly(rC) binding protein 3 [Source:HGNC Symbol;Acc:HGNC:8651]
chr21	46782369	46782650	8	0.00314161	0.00471609	0.391506	Intergenic	13787	ENST00000429327	ENSG00000228930	MTCO1P3	pseudogene	MT-CO1 pseudogene 3 [Source:HGNC Symbol;Acc:HGNC:39604]
chr21	34396506	34397256	32	0.00315506	0.00471609	0.391349	intron (ENST00000420356, intron 1 of 1)	-1272	ENST00000382357	ENSG00000205927	OLIG2	protein_coding	oligodendrocyte lineage transcription factor 2 [Source:HGNC Symbol;Acc:HGNC:9398]
chr21	40141569	40141871	6	0.00386913	0.00471609	0.383785	Intergenic	-22336	ENST00000429621	ENSG00000223806	LINC00114	lincRNA	long intergenic non-protein coding RNA 114 [Source:HGNC Symbol;Acc:HGNC:1265]
chr21	35016784	35016950	5	0.000649172	0.00471609	-0.444257	promoter-TSS (ENST00000438788)	-635	ENST00000438788	ENSG00000205758	CRYZL1	protein_coding	crystallin, zeta (quinone reductase)-like 1 [Source:HGNC Symbol;Acc:HGNC:2420]
chr21	45626370	45626539	13	0.003975	0.00471609	0.382769	TTS (ENST00000423967)	827	ENST00000423967	ENSG00000232698	AP001058.3	lincRNA	NA
chr21	37914873	37915422	31	0.00457197	0.00471609	0.37745	promoter-TSS (ENST00000478313)	5	ENST00000478313	ENSG00000159261	CLDN14	protein_coding	claudin 14 [Source:HGNC Symbol;Acc:HGNC:2035]
chr21	45815201	45815405	9	0.00360689	0.00471609	0.386408	exon (ENST00000498430, exon 8 of 28)	21320	ENST00000456880	ENSG00000230061	AP001065.2	antisense	TRPM2 antisense RNA [Source:HGNC Symbol;Acc:HGNC:50758]
chr21	40178603	40178767	12	0.00457738	0.00471609	0.377405	exon (ENST00000432278, exon 2 of 6)	810	ENST00000432278	ENSG00000157557	ETS2	protein_coding	v-ets avian erythroblastosis virus E26 oncogene homolog 2 [Source:HGNC Symbol;Acc:HGNC:3489]
chr21	44016146	44016419	6	0.00406096	0.00471609	0.381962	Intergenic	18885	ENST00000419628	ENSG00000225431	AP001626.1	lincRNA	NA
chr21	46707768	46708994	72	0.00671315	0.00671315	0.362343	promoter-TSS (ENST00000493524)	404	ENST00000400362	ENSG00000215447	BX322557.10	processed_transcript	NA
chr21	41238928	41239488	18	0.00195156	0.00471609	0.40844	promoter-TSS (ENST00000468717)	-35	ENST00000328619	ENSG00000183036	PCP4	protein_coding	Purkinje cell protein 4 [Source:HGNC Symbol;Acc:HGNC:8742]
chr21	45705096	45706101	54	0.00274828	0.00471609	0.396361	promoter-TSS (ENST00000527919)	-122	ENST00000530812	ENSG00000160224	AIRE	protein_coding	autoimmune regulator [Source:HGNC Symbol;Acc:HGNC:360]
chr21	22175001	22175522	6	0.000982363	0.00471609	0.431279	intron (ENST00000435279, intron 1 of 6)	119	ENST00000416768	ENSG00000224924	LINC00320	lincRNA	long intergenic non-protein coding RNA 320 [Source:HGNC Symbol;Acc:HGNC:19690]
chr21	47865265	47865474	6	0.00295236	0.00471609	0.393771	TTS (ENST00000418394)	4463	ENST00000465356	ENSG00000160299	PCNT	protein_coding	pericentrin [Source:HGNC Symbol;Acc:HGNC:16068]
chr21	45971490	45972603	19	0.00258296	0.00471609	0.398587	promoter-TSS (ENST00000498210)	-659	ENST00000391621	ENSG00000205445	KRTAP10-2	protein_coding	keratin associated protein 10-2 [Source:HGNC Symbol;Acc:HGNC:22967]
chr22	42734512	42735593	24	0.00712315	0.0103796	0.359942	intron (ENST00000515426, intron 1 of 1)	4569	ENST00000515426	ENSG00000100207	TCF20	protein_coding	transcription factor 20 (AR1) [Source:HGNC Symbol;Acc:HGNC:11631]
chr22	17680477	17681506	16	0.0102648	0.0106491	0.344704	promoter-TSS (ENST00000330232)	-319	ENST00000330232	ENSG00000093072	CECR1	protein_coding	cat eye syndrome chromosome region, candidate 1 [Source:HGNC Symbol;Acc:HGNC:1839]
chr22	43539658	43540370	7	0.00909038	0.0103796	0.349858	promoter-TSS (ENST00000290429)	-614	ENST00000290429	ENSG00000100294	MCAT	protein_coding	malonyl CoA:ACP acyltransferase (mitochondrial) [Source:HGNC Symbol;Acc:HGNC:29622]
chr22	43505855	43507806	154	0.000213323	0.00455073	0.476527	promoter-TSS (ENST00000216115)	77	ENST00000216115	ENSG00000100290	BIK	protein_coding	BCL2-interacting killer (apoptosis-inducing) [Source:HGNC Symbol;Acc:HGNC:1051]
chr22	43570088	43570549	25	0.00914872	0.0103796	0.349589	TTS (ENST00000484118)	1365	ENST00000484118	ENSG00000100304	TTLL12	protein_coding	tubulin tyrosine ligase-like family member 12 [Source:HGNC Symbol;Acc:HGNC:28974]
chr22	50873507	50874154	14	0.00902024	0.0103796	0.350184	intron (ENST00000216061, intron 14 of 24)	-4351	ENST00000473283	ENSG00000100239	PPP6R2	protein_coding	protein phosphatase 6, regulatory subunit 2 [Source:HGNC Symbol;Acc:HGNC:19253]
chr22	39051817	39052897	59	0.00256673	0.00917808	0.398812	promoter-TSS (ENST00000411557)	10	ENST00000490082	ENSG00000184949	FAM227A	protein_coding	family with sequence similarity 227, member A [Source:HGNC Symbol;Acc:HGNC:44197]
chr22	17847469	17848575	8	0.00115967	0.00797013	0.425916	intron (ENST00000342247, intron 1 of 11)	7183	ENST00000400585	ENSG00000099954	CECR2	protein_coding	cat eye syndrome chromosome region, candidate 2 [Source:HGNC Symbol;Acc:HGNC:1840]
chr22	18955639	18956764	18	0.00126828	0.00797013	0.422983	Intergenic	-1825	ENST00000438934	ENSG00000237517	DGCR5	antisense	DiGeorge syndrome critical region gene 5 (non-protein coding) [Source:HGNC Symbol;Acc:HGNC:16757]
chr22	38856579	38857689	20	0.0059949	0.0103796	0.366873	Intergenic	-5929	ENST00000303592	ENSG00000168135	KCNJ4	protein_coding	potassium channel, inwardly rectifying subfamily J, member 4 [Source:HGNC Symbol;Acc:HGNC:6265]
chr22	17639743	17641079	125	0.011723	0.0118451	0.338965	promoter-TSS (ENST00000399852)	122	ENST00000431923	ENSG00000185837	CECR5-AS1	antisense	CECR5 antisense RNA 1 [Source:HGNC Symbol;Acc:HGNC:1842]
chr22	50654203	50655211	12	0.0100014	0.010488	0.345814	intron (ENST00000380903, intron 6 of 8)	4138	ENST00000425018	ENSG00000128159	TUBGCP6	protein_coding	tubulin, gamma complex associated protein 6 [Source:HGNC Symbol;Acc:HGNC:18127]
chr22	25343787	25346354	22	0.00110074	0.00797013	0.427612	Intergenic	-2409	ENST00000407886	ENSG00000206069	TMEM211	protein_coding	transmembrane protein 211 [Source:HGNC Symbol;Acc:HGNC:33725]
chr22	24345814	24346016	7	0.000389823	0.00492269	0.459488	intron (ENST00000513608, intron 1 of 4)	1338	ENST00000513608	ENSG00000241850	GSTTP1	pseudogene	NA
chr22	50945450	50946194	35	0.00440149	0.0103796	0.378904	promoter-TSS (ENST00000507607)	-143	ENST00000507607	ENSG00000100258	LMF2	protein_coding	lipase maturation factor 2 [Source:HGNC Symbol;Acc:HGNC:25096]
chr22	49879669	49879890	5	0.00372237	0.0102343	-0.385233	intron (ENST00000414287, intron 1 of 4)	57334	ENST00000581025	ENSG00000264139	MIR3667	miRNA	microRNA 3667 [Source:HGNC Symbol;Acc:HGNC:38990]
chr22	46546727	46547560	57	0.00163471	0.00825299	0.414504	promoter-TSS (ENST00000496865)	413	ENST00000460086	ENSG00000186951	PPARA	protein_coding	peroxisome proliferator-activated receptor alpha [Source:HGNC Symbol;Acc:HGNC:9232]
chr22	42397303	42398018	21	0.00597184	0.0103796	0.367026	exon (ENST00000450250, exon 1 of 1)	309	ENST00000450250	ENSG00000215347	SLC25A5P1	pseudogene	solute carrier family 25 (mitochondrial carrier; adenine nucleotide translocator), member 5 pseudogene 1 [Source:HGNC Symbol;Acc:HGNC:19250]
chr22	38204356	38204547	7	0.00313986	0.00952506	0.391526	intron (ENST00000415371, intron 1 of 2)	431	ENST00000451984	ENSG00000100116	GCAT	protein_coding	glycine C-acetyltransferase [Source:HGNC Symbol;Acc:HGNC:4188]
chr22	37921608	37921695	6	0.00751554	0.0103796	0.357754	Intergenic	-6103	ENST00000403299	ENSG00000100065	CARD10	protein_coding	caspase recruitment domain family, member 10 [Source:HGNC Symbol;Acc:HGNC:16422]
chr22	39917113	39919407	46	0.000238828	0.00455073	0.47341	exon (ENST00000404241, exon 4 of 4)	1691	ENST00000396680	ENSG00000128272	ATF4	protein_coding	activating transcription factor 4 [Source:HGNC Symbol;Acc:HGNC:786]
chr22	18639446	18640560	21	0.00203208	0.00825299	0.407039	intron (ENST00000215794, intron 1 of 10)	7337	ENST00000215794	ENSG00000184979	USP18	protein_coding	ubiquitin specific peptidase 18 [Source:HGNC Symbol;Acc:HGNC:12616]
chr22	19418428	19419903	93	0.00136971	0.00797013	0.420438	promoter-TSS (ENST00000340170)	53	ENST00000340170	ENSG00000100084	HIRA	protein_coding	histone cell cycle regulator [Source:HGNC Symbol;Acc:HGNC:4916]
chr22	40390617	40391662	42	0.00830337	0.0103796	0.353643	promoter-TSS (ENST00000488874)	187	ENST00000333407	ENSG00000133477	FAM83F	protein_coding	family with sequence similarity 83, member F [Source:HGNC Symbol;Acc:HGNC:25148]
chr22	49448012	49448454	23	0.00888696	0.0103796	0.350808	Intergenic	159504	ENST00000380981	ENSG00000205632	WI2-81516E3.1	lincRNA	long intergenic non-protein coding RNA 1310 [Source:HGNC Symbol;Acc:HGNC:50501]
chr22	46365501	46365791	10	0.000699217	0.00709102	0.441972	intron (ENST00000410058, intron 1 of 3)	2949	ENST00000409496	ENSG00000188064	WNT7B	protein_coding	wingless-type MMTV integration site family, member 7B [Source:HGNC Symbol;Acc:HGNC:12787]
chr22	17628826	17629788	7	0.00534502	0.0103796	-0.371398	TTS (ENST00000463033)	-4770	ENST00000477157	ENSG00000069998	CECR5	protein_coding	cat eye syndrome chromosome region, candidate 5 [Source:HGNC Symbol;Acc:HGNC:1843]
chr22	29279927	29280965	29	0.00572676	0.0103796	0.368686	intron (ENST00000544604, intron 1 of 8)	556	ENST00000332811	ENSG00000183579	ZNRF3	protein_coding	zinc and ring finger 3 [Source:HGNC Symbol;Acc:HGNC:18126]
chr22	43043348	43045129	9	0.00233189	0.00869976	0.402219	intron (ENST00000352397, intron 1 of 8)	-1163	ENST00000438270	ENSG00000100243	CYB5R3	protein_coding	cytochrome b5 reductase 3 [Source:HGNC Symbol;Acc:HGNC:2873]
chr22	29837692	29839676	23	0.000266587	0.00455073	0.470343	promoter-TSS (ENST00000539579)	-857	ENST00000539579	ENSG00000225465	RFPL1S	antisense	RFPL1 antisense RNA 1 [Source:HGNC Symbol;Acc:HGNC:9978]
chr22	46732142	46733093	30	0.00801453	0.0103796	0.355109	intron (ENST00000493556, intron 1 of 1)	331	ENST00000493556	ENSG00000100416	TRMU	protein_coding	tRNA 5-methylaminomethyl-2-thiouridylate methyltransferase [Source:HGNC Symbol;Acc:HGNC:25481]
chr22	40573042	40573877	10	0.00929166	0.0103796	0.348936	promoter-TSS (ENST00000454349)	-469	ENST00000489500	ENSG00000100354	TNRC6B	protein_coding	trinucleotide repeat containing 6B [Source:HGNC Symbol;Acc:HGNC:29190]
chr22	50223436	50223806	13	0.00164692	0.00825299	0.414252	Intergenic	-2461	ENST00000404760	ENSG00000100425	BRD1	protein_coding	bromodomain containing 1 [Source:HGNC Symbol;Acc:HGNC:1102]
chr22	38610135	38611413	78	0.000143604	0.00455073	0.48719	TTS (ENST00000417948)	1232	ENST00000407965	ENSG00000185022	MAFF	protein_coding	v-maf avian musculoaponeurotic fibrosarcoma oncogene homolog F [Source:HGNC Symbol;Acc:HGNC:6780]
chr22	40766069	40767071	54	0.0079769	0.0103796	0.355304	promoter-TSS (ENST00000457767)	-25	ENST00000457767	ENSG00000100359	SGSM3	protein_coding	small G protein signaling modulator 3 [Source:HGNC Symbol;Acc:HGNC:25228]
chr22	46774122	46774305	8	0.00229822	0.00869976	0.402732	promoter-TSS (ENST00000468025)	-693	ENST00000468025	ENSG00000075275	CELSR1	protein_coding	cadherin, EGF LAG seven-pass G-type receptor 1 [Source:HGNC Symbol;Acc:HGNC:1850]
chr22	47057075	47057654	21	0.00499042	0.0103796	0.374072	intron (ENST00000361034, intron 4 of 17)	-1639	ENST00000456069	ENSG00000075240	GRAMD4	protein_coding	GRAM domain containing 4 [Source:HGNC Symbol;Acc:HGNC:29113]
chr22	43253574	43254175	19	0.00789381	0.0103796	0.355736	promoter-TSS (ENST00000263245)	237	ENST00000435208	ENSG00000242247	ARFGAP3	protein_coding	ADP-ribosylation factor GTPase activating protein 3 [Source:HGNC Symbol;Acc:HGNC:661]
chr22	39746584	39747577	9	0.00532824	0.0103796	0.371521	intron (ENST00000415332, intron 1 of 3)	1070	ENST00000489206	ENSG00000100321	SYNGR1	protein_coding	synaptogyrin 1 [Source:HGNC Symbol;Acc:HGNC:11498]
chr22	37774062	37774512	6	0.00463724	0.0103796	0.376906	intron (ENST00000435824, intron 2 of 2)	6563	ENST00000609322	ENSG00000272694	RP1-63G5.8	antisense	NA
chr22	20192321	20193417	20	0.0101744	0.010612	-0.345082	promoter-TSS (ENST00000506039)	-428	ENST00000506039	ENSG00000249923	XXbac-B444P24.8	antisense	NA
chr22	50911892	50913420	85	0.00203501	0.00825299	0.406989	intron (ENST00000399627, intron 1 of 5)	622	ENST00000399627	ENSG00000100241	SBF1	protein_coding	SET binding factor 1 [Source:HGNC Symbol;Acc:HGNC:10542]
chr22	21715671	21715898	17	0.000242512	0.00455073	0.472985	Intergenic	-8568	ENST00000422450	ENSG00000226534	KB-1183D5.16	pseudogene	NA
chr22	23799772	23799849	5	0.0088649	0.0103796	-0.350913	promoter-TSS (ENST00000457193)	-755	ENST00000457193	ENSG00000227755	AP000344.4	pseudogene	NA
chr22	19972023	19972280	12	0.00134048	0.00797013	0.421154	promoter-TSS (ENST00000462319)	-876	ENST00000462319	ENSG00000099889	ARVCF	protein_coding	armadillo repeat gene deleted in velocardiofacial syndrome [Source:HGNC Symbol;Acc:HGNC:728]
chr22	46422627	46423991	65	1.02393e-05	0.00099321	0.549603	Intergenic	13823	ENST00000608290	ENSG00000273145	CITF22-92A6.1	lincRNA	NA
chr22	19948957	19950322	29	0.00478276	0.0103796	0.375717	promoter-TSS (ENST00000449653)	-430	ENST00000449653	ENSG00000093010	COMT	protein_coding	catechol-O-methyltransferase [Source:HGNC Symbol;Acc:HGNC:2228]
chr22	39320859	39321611	5	0.00601681	0.0103796	0.366728	TTS (ENST00000450216)	4003	ENST00000450216	ENSG00000235209	CTA-150C2.13	lincRNA	NA
chr22	21825362	21825507	5	0.00494073	0.0103796	0.37446	exon (ENST00000536718, exon 4 of 4)	1998	ENST00000536718	ENSG00000206140	TMEM191C	lincRNA	transmembrane protein 191C [Source:HGNC Symbol;Acc:HGNC:33601]
chr22	45809685	45810100	24	0.00828952	0.0103796	0.353712	promoter-TSS (ENST00000404354)	-311	ENST00000498265	ENSG00000128408	RIBC2	protein_coding	RIB43A domain with coiled-coils 2 [Source:HGNC Symbol;Acc:HGNC:13241]
chr22	23441312	23441536	14	0.00562081	0.0103796	0.369423	intron (ENST00000248996, intron 2 of 2)	-23141	ENST00000479571	ENSG00000128266	GNAZ	protein_coding	guanine nucleotide binding protein (G protein), alpha z polypeptide [Source:HGNC Symbol;Acc:HGNC:4395]
chr22	41048467	41048528	6	0.00816647	0.0103796	0.354332	Intergenic	-15792	ENST00000466278	ENSG00000196588	MKL1	protein_coding	megakaryoblastic leukemia (translocation) 1 [Source:HGNC Symbol;Acc:HGNC:14334]
chr22	39852780	39852964	23	0.00938811	0.0103796	0.3485	promoter-TSS (ENST00000341184)	-477	ENST00000341184	ENSG00000128268	MGAT3	protein_coding	mannosyl (beta-1,4-)-glycoprotein beta-1,4-N-acetylglucosaminyltransferase [Source:HGNC Symbol;Acc:HGNC:7046]
chr22	19116855	19117370	8	0.00522548	0.0103796	0.372282	TTS (ENST00000252137)	-1151	ENST00000609936	ENSG00000272682	AC004471.10	lincRNA	NA
chr22	44577273	44578015	9	0.00915243	0.0103796	-0.349572	promoter-TSS (ENST00000471836)	14	ENST00000471836	ENSG00000138964	PARVG	protein_coding	parvin, gamma [Source:HGNC Symbol;Acc:HGNC:14654]
chr22	46459371	46460444	24	0.0109465	0.011236	0.34194	intron (ENST00000381051, intron 1 of 4)	5863	ENST00000412643	ENSG00000235159	RP6-109B7.4	antisense	NA
chr22	43609255	43609470	7	0.00195516	0.00825299	0.408377	exon (ENST00000420269, exon 2 of 2)	683	ENST00000420269	ENSG00000236272	Z82214.3	antisense	NA
chr22	50360562	50360725	8	0.00139683	0.00797013	-0.419786	Intergenic	6228	ENST00000467480	ENSG00000198355	PIM3	protein_coding	Pim-3 proto-oncogene, serine/threonine kinase [Source:HGNC Symbol;Acc:HGNC:19310]
chr22	30821626	30822652	40	0.0047315	0.0103796	0.376132	TTS (ENST00000312932)	334	ENST00000407550	ENSG00000242114	MTFP1	protein_coding	mitochondrial fission process 1 [Source:HGNC Symbol;Acc:HGNC:26945]
chr22	24577092	24577591	28	0.0092721	0.0103796	0.349025	5' UTR (ENST00000358321, exon 1 of 15)	115	ENST00000358321	ENSG00000099994	SUSD2	protein_coding	sushi domain containing 2 [Source:HGNC Symbol;Acc:HGNC:30667]
chr22	50711928	50712949	18	0.00582806	0.0103796	0.367993	TTS (ENST00000479818)	-1664	ENST00000595015	ENSG00000268427	AL022328.1	protein_coding	NA
chr22	46777896	46777928	5	0.00374555	0.0102343	-0.385001	exon (ENST00000262738, exon 21 of 35)	-4391	ENST00000468025	ENSG00000075275	CELSR1	protein_coding	cadherin, EGF LAG seven-pass G-type receptor 1 [Source:HGNC Symbol;Acc:HGNC:1850]
chr22	36903170	36903735	32	0.00899567	0.0103796	0.350298	promoter-TSS (ENST00000397224)	-305	ENST00000397224	ENSG00000100350	FOXRED2	protein_coding	FAD-dependent oxidoreductase domain containing 2 [Source:HGNC Symbol;Acc:HGNC:26264]
chr22	37403978	37405028	9	0.00562015	0.0103796	-0.369427	promoter-TSS (ENST00000381821)	-621	ENST00000405091	ENSG00000185264	TEX33	protein_coding	testis expressed 33 [Source:HGNC Symbol;Acc:HGNC:28568]
chr22	43583594	43584002	37	0.000405995	0.00492269	0.458303	promoter-TSS (ENST00000216129)	-659	ENST00000216129	ENSG00000100304	TTLL12	protein_coding	tubulin tyrosine ligase-like family member 12 [Source:HGNC Symbol;Acc:HGNC:28974]
chr22	40439301	40440808	44	0.00858822	0.0103796	0.352239	promoter-TSS (ENST00000441751)	479	ENST00000569912	ENSG00000261202	RP3-496C20.1	antisense	NA
chr22	42085083	42085140	8	0.00844053	0.0103796	0.352961	promoter-TSS (ENST00000463675)	169	ENST00000472110	ENSG00000184208	C22orf46	protein_coding	chromosome 22 open reading frame 46 [Source:HGNC Symbol;Acc:HGNC:26294]
chr22	42313567	42314116	19	0.00648966	0.0103796	0.363706	Intergenic	-3272	ENST00000457093	ENSG00000234965	SHISA8	protein_coding	shisa family member 8 [Source:HGNC Symbol;Acc:HGNC:18351]
chr22	38218875	38219464	12	0.00835435	0.0103796	0.353388	promoter-TSS (ENST00000249041)	-219	ENST00000249041	ENSG00000128310	GALR3	protein_coding	galanin receptor 3 [Source:HGNC Symbol;Acc:HGNC:4134]
chr22	37096024	37096190	7	0.00204198	0.00825299	-0.40687	intron (ENST00000300105, intron 1 of 3)	3496	ENST00000300105	ENSG00000166862	CACNG2	protein_coding	calcium channel, voltage-dependent, gamma subunit 2 [Source:HGNC Symbol;Acc:HGNC:1406]
chr22	38037390	38037501	7	0.00169049	0.00825299	0.413365	promoter-TSS (ENST00000599616)	-25	ENST00000599616	ENSG00000100092	SH3BP1	protein_coding	SH3-domain binding protein 1 [Source:HGNC Symbol;Acc:HGNC:10824]
chr22	46431916	46432849	36	0.00763263	0.0103796	0.35712	Intergenic	7561	ENST00000609737	ENSG00000231711	LINC00899	processed_transcript	long intergenic non-protein coding RNA 899 [Source:HGNC Symbol;Acc:HGNC:48583]
chr22	40404957	40405953	5	0.000188556	0.00455073	0.479894	promoter-TSS (ENST00000473717)	-237	ENST00000473717	ENSG00000133477	FAM83F	protein_coding	family with sequence similarity 83, member F [Source:HGNC Symbol;Acc:HGNC:25148]
chr22	45597855	45598847	5	0.00899046	0.0103796	0.350323	TTS (ENST00000440039)	214	ENST00000474515	ENSG00000100364	KIAA0930	protein_coding	KIAA0930 [Source:HGNC Symbol;Acc:HGNC:1314]
chr22	24979254	24979964	19	0.00983308	0.0103796	0.346537	promoter-TSS (ENST00000248923)	-109	ENST00000248923	ENSG00000100031	GGT1	protein_coding	gamma-glutamyltransferase 1 [Source:HGNC Symbol;Acc:HGNC:4250]
chr22	46330705	46330912	14	0.00284475	0.00926973	0.395116	intron (ENST00000409496, intron 2 of 3)	37786	ENST00000409496	ENSG00000188064	WNT7B	protein_coding	wingless-type MMTV integration site family, member 7B [Source:HGNC Symbol;Acc:HGNC:12787]
chr22	18266744	18266913	5	0.000506519	0.00578027	0.451766	Intergenic	6741	ENST00000600723	ENSG00000269220	LINC00528	lincRNA	long intergenic non-protein coding RNA 528 [Source:HGNC Symbol;Acc:HGNC:26875]
chr22	35777144	35777326	19	0.00941002	0.0103796	0.348401	exon (ENST00000481190, exon 1 of 3)	149	ENST00000481190	ENSG00000100292	HMOX1	protein_coding	heme oxygenase 1 [Source:HGNC Symbol;Acc:HGNC:5013]
chr22	41864973	41865726	36	0.00938011	0.0103796	0.348536	promoter-TSS (ENST00000491254)	186	ENST00000471094	ENSG00000100412	ACO2	protein_coding	aconitase 2, mitochondrial [Source:HGNC Symbol;Acc:HGNC:118]
chr22	50878297	50878574	7	0.00960183	0.0103796	0.347547	exon (ENST00000395744, exon 20 of 23)	254	ENST00000473283	ENSG00000100239	PPP6R2	protein_coding	protein phosphatase 6, regulatory subunit 2 [Source:HGNC Symbol;Acc:HGNC:19253]
chr22	18892735	18893827	72	0.00440277	0.0103796	0.378893	promoter-TSS (ENST00000427407)	-260	ENST00000413981	ENSG00000183628	DGCR6	protein_coding	DiGeorge syndrome critical region gene 6 [Source:HGNC Symbol;Acc:HGNC:2846]
chr22	17690434	17691375	12	0.00925051	0.0103796	0.349123	promoter-TSS (ENST00000262607)	-126	ENST00000262607	ENSG00000093072	CECR1	protein_coding	cat eye syndrome chromosome region, candidate 1 [Source:HGNC Symbol;Acc:HGNC:1839]
chr22	32057000	32058311	53	0.00196299	0.00825299	0.408238	intron (ENST00000439502, intron 1 of 7)	510	ENST00000435900	ENSG00000241878	PISD	protein_coding	phosphatidylserine decarboxylase [Source:HGNC Symbol;Acc:HGNC:8999]
chr22	32014345	32015384	14	0.00568037	0.0103796	0.369007	TTS (ENST00000443011)	4493	ENST00000357852	ENSG00000198089	SFI1	protein_coding	SFI1 centrin binding protein [Source:HGNC Symbol;Acc:HGNC:29064]
chr22	50242554	50242599	5	0.00646371	0.0103796	0.363867	Intergenic	3000	ENST00000422315	ENSG00000229409	RP11-494O16.3	pseudogene	NA
chr22	51001358	51001847	23	0.00628501	0.0103796	0.36499	promoter-TSS (ENST00000406915)	-269	ENST00000406915	ENSG00000217442	SYCE3	protein_coding	synaptonemal complex central element protein 3 [Source:HGNC Symbol;Acc:HGNC:35245]
chr22	21982842	21983765	24	0.0019307	0.00825299	0.408812	exon (ENST00000292778, exon 4 of 5)	997	ENST00000464015	ENSG00000161179	YDJC	protein_coding	YdjC homolog (bacterial) [Source:HGNC Symbol;Acc:HGNC:27158]
chr22	20067591	20068420	12	0.00273457	0.00917808	0.396541	promoter-TSS (ENST00000457069)	-86	ENST00000457069	ENSG00000128191	DGCR8	protein_coding	DGCR8 microprocessor complex subunit [Source:HGNC Symbol;Acc:HGNC:2847]
chr22	46654509	46654758	6	0.00218573	0.00848063	-0.404496	exon (ENST00000253255, exon 1 of 1)	4585	ENST00000253255	ENSG00000130943	PKDREJ	protein_coding	polycystin (PKD) family receptor for egg jelly [Source:HGNC Symbol;Acc:HGNC:9015]
chr22	20939040	20939434	23	0.00135485	0.00797013	0.4208	promoter-TSS (ENST00000436496)	4	ENST00000436496	ENSG00000099917	MED15	protein_coding	mediator complex subunit 15 [Source:HGNC Symbol;Acc:HGNC:14248]
chr22	40441682	40442431	18	0.00984453	0.0103796	0.346487	intron (ENST00000402203, intron 1 of 23)	579	ENST00000402203	ENSG00000100354	TNRC6B	protein_coding	trinucleotide repeat containing 6B [Source:HGNC Symbol;Acc:HGNC:29190]
chr22	46480793	46481991	53	0.00916635	0.0103796	0.349508	promoter-TSS (ENST00000435439)	-485	ENST00000435439	ENSG00000197182	FLJ27365	protein_coding	MIRLET7B host gene [Source:HGNC Symbol;Acc:HGNC:37189]
chr22	36013398	36014356	17	0.00975023	0.0103796	0.346896	promoter-TSS (ENST00000397328)	-244	ENST00000451685	ENSG00000198125	MB	protein_coding	myoglobin [Source:HGNC Symbol;Acc:HGNC:6915]
chr22	19840794	19842328	31	0.00172243	0.00825299	0.412728	intron (ENST00000416337, intron 2 of 2)	768	ENST00000460402	ENSG00000185838	GNB1L	protein_coding	guanine nucleotide binding protein (G protein), beta polypeptide 1-like [Source:HGNC Symbol;Acc:HGNC:4397]
chr22	42764683	42765171	33	0.0093505	0.0103796	0.348669	exon (ENST00000432473, exon 1 of 2)	247	ENST00000432473	ENSG00000229891	Z83851.1	lincRNA	long intergenic non-protein coding RNA 1315 [Source:HGNC Symbol;Acc:HGNC:50513]
chr22	32807405	32808540	43	0.00363808	0.0102343	0.386088	intron (ENST00000216038, intron 1 of 11)	251	ENST00000451746	ENSG00000100220	RTCB	protein_coding	RNA 2',3'-cyclic phosphate and 5'-OH ligase [Source:HGNC Symbol;Acc:HGNC:26935]
chr22	23922454	23923425	7	0.00950648	0.0103796	-0.34797	promoter-TSS (ENST00000249053)	-445	ENST00000330377	ENSG00000128322	IGLL1	protein_coding	immunoglobulin lambda-like polypeptide 1 [Source:HGNC Symbol;Acc:HGNC:5870]
chr22	31031609	31032762	61	0.00286693	0.00926973	0.394835	promoter-TSS (ENST00000451479)	-124	ENST00000406566	ENSG00000100036	SLC35E4	protein_coding	solute carrier family 35, member E4 [Source:HGNC Symbol;Acc:HGNC:17058]
chr22	50981221	50981406	12	0.00933922	0.0103796	-0.34872	promoter-TSS (ENST00000609178)	21	ENST00000609178	ENSG00000272666	CTA-384D8.35	lincRNA	NA
chr22	40804749	40804963	8	0.00818486	0.0103796	0.354239	promoter-TSS (ENST00000417424)	58	ENST00000417424	ENSG00000100359	SGSM3	protein_coding	small G protein signaling modulator 3 [Source:HGNC Symbol;Acc:HGNC:25228]
chr22	31535639	31537069	26	0.00320234	0.00952506	0.390804	5' UTR (ENST00000215885, exon 1 of 7)	239	ENST00000215885	ENSG00000100078	PLA2G3	protein_coding	phospholipase A2, group III [Source:HGNC Symbol;Acc:HGNC:17934]
chr22	31518188	31519043	8	0.00907631	0.0103796	0.349923	promoter-TSS (ENST00000420017)	-101	ENST00000463528	ENSG00000185133	INPP5J	protein_coding	inositol polyphosphate-5-phosphatase J [Source:HGNC Symbol;Acc:HGNC:8956]
chr22	50624629	50625926	30	0.00501571	0.0103796	0.373876	intron (ENST00000463233, intron 1 of 8)	931	ENST00000463233	ENSG00000170638	TRABD	protein_coding	TraB domain containing [Source:HGNC Symbol;Acc:HGNC:28805]
chr22	50524374	50524768	7	0.0090062	0.0103796	-0.350249	promoter-TSS (ENST00000431262)	-240	ENST00000311597	ENSG00000100427	MLC1	protein_coding	megalencephalic leukoencephalopathy with subcortical cysts 1 [Source:HGNC Symbol;Acc:HGNC:17082]
chr22	22874447	22875038	13	0.00790652	0.0103796	0.355669	promoter-TSS (ENST00000302097)	-130	ENST00000302097	ENSG00000169548	ZNF280A	protein_coding	zinc finger protein 280A [Source:HGNC Symbol;Acc:HGNC:18597]
chr22	37975975	37977559	10	0.0365405	0.0365405	0.284691	promoter-TSS (ENST00000215886)	-680	ENST00000215886	ENSG00000100079	LGALS2	protein_coding	lectin, galactoside-binding, soluble, 2 [Source:HGNC Symbol;Acc:HGNC:6562]
chr22	22311810	22313069	16	0.00528767	0.0103796	0.37182	exon (ENST00000457270, exon 11 of 11)	4827	ENST00000470338	ENSG00000100038	TOP3B	protein_coding	topoisomerase (DNA) III beta [Source:HGNC Symbol;Acc:HGNC:11993]
chr22	46692238	46693516	82	2.14531e-05	0.0013873	0.533488	intron (ENST00000454366, intron 1 of 11)	239	ENST00000454366	ENSG00000075218	GTSE1	protein_coding	G-2 and S-phase expressed 1 [Source:HGNC Symbol;Acc:HGNC:13698]
chr22	42017677	42018119	26	0.00855476	0.0103796	0.352401	promoter-TSS (ENST00000405506)	-89	ENST00000405506	ENSG00000196419	XRCC6	protein_coding	X-ray repair complementing defective repair in Chinese hamster cells 6 [Source:HGNC Symbol;Acc:HGNC:4055]
chr22	18558411	18559432	8	9.69554e-05	0.00416006	0.497397	TTS (ENST00000426483)	1641	ENST00000426483	ENSG00000225335	XXbac-B476C20.9	antisense	NA
chr22	20103423	20104826	79	0.00694907	0.0103796	0.360947	promoter-TSS (ENST00000411892)	-52	ENST00000468917	ENSG00000099899	TRMT2A	protein_coding	tRNA methyltransferase 2 homolog A [Source:HGNC Symbol;Acc:HGNC:24974]
chr22	50720670	50721691	12	0.00404011	0.0103796	0.382156	promoter-TSS (ENST00000463165)	128	ENST00000427829	ENSG00000196576	PLXNB2	protein_coding	plexin B2 [Source:HGNC Symbol;Acc:HGNC:9104]
chr22	48605276	48607064	30	0.0040398	0.0103796	0.382159	Intergenic	-64006	ENST00000578320	ENSG00000266508	MIR3201	miRNA	microRNA 3201 [Source:HGNC Symbol;Acc:HGNC:38235]
chr22	36783068	36784071	35	0.00238692	0.00873702	0.401394	intron (ENST00000216181, intron 1 of 40)	493	ENST00000216181	ENSG00000100345	MYH9	protein_coding	myosin, heavy chain 9, non-muscle [Source:HGNC Symbol;Acc:HGNC:7579]
chr22	40415244	40415445	7	0.00274396	0.00917808	0.396418	intron (ENST00000473717, intron 2 of 4)	9653	ENST00000473717	ENSG00000133477	FAM83F	protein_coding	family with sequence similarity 83, member F [Source:HGNC Symbol;Acc:HGNC:25148]
chr22	37955769	37956264	18	0.000107218	0.00416006	0.494817	promoter-TSS (ENST00000430687)	-437	ENST00000249014	ENSG00000128283	CDC42EP1	protein_coding	CDC42 effector protein (Rho GTPase binding) 1 [Source:HGNC Symbol;Acc:HGNC:17014]
chr22	44350088	44351085	23	0.00497395	0.0103796	0.374201	promoter-TSS (ENST00000493161)	-714	ENST00000350028	ENSG00000100347	SAMM50	protein_coding	SAMM50 sorting and assembly machinery component [Source:HGNC Symbol;Acc:HGNC:24276]
chr22	20427157	20427230	10	6.93733e-06	0.00099321	0.557715	intron (ENST00000438765, intron 1 of 12)	641	ENST00000438765	ENSG00000215513	PI4KAP1	pseudogene	NA
chr22	50246669	50247665	116	0.00874759	0.0103796	0.35147	promoter-TSS (ENST00000216268)	-323	ENST00000216268	ENSG00000100426	ZBED4	protein_coding	zinc finger, BED-type containing 4 [Source:HGNC Symbol;Acc:HGNC:20721]
chr22	39477901	39478062	6	0.00606791	0.0103796	0.366392	TTS (ENST00000480000)	1342	ENST00000481958	ENSG00000239713	APOBEC3G	protein_coding	apolipoprotein B mRNA editing enzyme, catalytic polypeptide-like 3G [Source:HGNC Symbol;Acc:HGNC:17357]
chr22	19136771	19137520	79	0.00903343	0.0103796	0.350122	intron (ENST00000086933, intron 2 of 2)	650	ENST00000086933	ENSG00000063515	GSC2	protein_coding	goosecoid homeobox 2 [Source:HGNC Symbol;Acc:HGNC:4613]
chr22	39784442	39784996	45	0.000731033	0.00709102	0.440594	Intergenic	-11027	ENST00000216160	ENSG00000100324	TAB1	protein_coding	TGF-beta activated kinase 1/MAP3K7 binding protein 1 [Source:HGNC Symbol;Acc:HGNC:18157]
chr22	38516736	38517670	20	0.00966445	0.0103796	0.347272	promoter-TSS (ENST00000496409)	-156	ENST00000496409	ENSG00000184381	PLA2G6	protein_coding	phospholipase A2, group VI (cytosolic, calcium-independent) [Source:HGNC Symbol;Acc:HGNC:9039]
chr22	35936061	35937058	15	0.00137518	0.00797013	0.420306	promoter-TSS (ENST00000216127)	-355	ENST00000216127	ENSG00000100302	RASD2	protein_coding	RASD family, member 2 [Source:HGNC Symbol;Acc:HGNC:18229]
chr22	30722541	30723490	79	0.00406475	0.0103796	0.381927	promoter-TSS (ENST00000490449)	19	ENST00000215790	ENSG00000099992	TBC1D10A	protein_coding	TBC1 domain family, member 10A [Source:HGNC Symbol;Acc:HGNC:23609]
chr22	25334966	25335889	16	0.00917211	0.0103796	0.349482	promoter-TSS (ENST00000382744)	74	ENST00000423535	ENSG00000206069	TMEM211	protein_coding	transmembrane protein 211 [Source:HGNC Symbol;Acc:HGNC:33725]
chr22	20194547	20194686	8	0.00115793	0.00797013	0.425966	TTS (ENST00000423736)	517	ENST00000423736	ENSG00000236499	LINC00896	lincRNA	long intergenic non-protein coding RNA 896 [Source:HGNC Symbol;Acc:HGNC:26519]
chr22	39925367	39925426	9	0.00448398	0.0103796	0.378195	TTS (ENST00000491966)	2701	ENST00000488602	ENSG00000187051	RPS19BP1	protein_coding	ribosomal protein S19 binding protein 1 [Source:HGNC Symbol;Acc:HGNC:28749]
chr22	18531467	18531677	8	0.00980223	0.0103796	0.34667	Intergenic	19421	ENST00000443243	ENSG00000235295	XXbac-B476C20.17	lincRNA	uncharacterized LOC100192420 [Source:EntrezGene;Acc:100192420]
chr22	37731171	37731556	19	0.00848752	0.0103796	0.35273	Intergenic	19515	ENST00000445088	ENSG00000237862	RP1-63G5.7	lincRNA	NA
chr22	42928819	42929529	20	0.00874135	0.0103796	0.3515	Intergenic	-13366	ENST00000323013	ENSG00000189306	RRP7A	protein_coding	ribosomal RNA processing 7 homolog A [Source:HGNC Symbol;Acc:HGNC:24286]
chr22	23487027	23488887	53	0.000773451	0.00714521	0.438839	promoter-TSS (ENST00000406876)	404	ENST00000341989	ENSG00000100228	RAB36	protein_coding	RAB36, member RAS oncogene family [Source:HGNC Symbol;Acc:HGNC:9775]
chr22	24128398	24129655	82	0.00437206	0.0103796	0.37916	promoter-TSS (ENST00000417137)	-123	ENST00000417137	ENSG00000099956	SMARCB1	protein_coding	SWI/SNF related, matrix associated, actin dependent regulator of chromatin, subfamily b, member 1 [Source:HGNC Symbol;Acc:HGNC:11103]
chr22	39102173	39102954	19	0.00306173	0.00952506	0.392447	promoter-TSS (ENST00000470836)	39	ENST00000470836	ENSG00000100226	GTPBP1	protein_coding	GTP binding protein 1 [Source:HGNC Symbol;Acc:HGNC:4669]
chr22	50513448	50513611	8	0.00107402	0.00797013	0.428408	promoter-TSS (ENST00000470008)	-417	ENST00000470008	ENSG00000100427	MLC1	protein_coding	megalencephalic leukoencephalopathy with subcortical cysts 1 [Source:HGNC Symbol;Acc:HGNC:17082]
chr22	44708635	44709752	26	0.00319027	0.00952506	0.390943	promoter-TSS (ENST00000381176)	-463	ENST00000381176	ENSG00000138944	KIAA1644	protein_coding	KIAA1644 [Source:HGNC Symbol;Acc:HGNC:29335]
chr22	43093515	43093587	5	0.00817578	0.0103796	0.354285	intron (ENST00000465765, intron 1 of 1)	-1912	ENST00000249005	ENSG00000128274	A4GALT	protein_coding	alpha 1,4-galactosyltransferase [Source:HGNC Symbol;Acc:HGNC:18149]
chr22	50529698	50530797	25	0.0083294	0.0103796	0.353513	intron (ENST00000419054, intron 1 of 3)	1563	ENST00000475190	ENSG00000073146	MOV10L1	protein_coding	Mov10 RISC complex RNA helicase like 1 [Source:HGNC Symbol;Acc:HGNC:7201]
chr22	19712076	19712790	18	0.00938876	0.0103796	0.348497	TTS (ENST00000470814)	1965	ENST00000366425	ENSG00000203618	GP1BB	protein_coding	glycoprotein Ib (platelet), beta polypeptide [Source:HGNC Symbol;Acc:HGNC:4440]
chr22	18506747	18507838	76	0.0104041	0.0107362	0.344126	promoter-TSS (ENST00000441493)	32	ENST00000441493	ENSG00000243156	MICAL3	protein_coding	microtubule associated monooxygenase, calponin and LIM domain containing 3 [Source:HGNC Symbol;Acc:HGNC:24694]
chr22	29976921	29978002	56	0.00981303	0.0103796	0.346624	promoter-TSS (ENST00000455496)	-136	ENST00000216121	ENSG00000184117	NIPSNAP1	protein_coding	nipsnap homolog 1 (C. elegans) [Source:HGNC Symbol;Acc:HGNC:7827]
chr22	17600887	17601508	59	0.00807332	0.0103796	0.354807	exon (ENST00000331437, exon 1 of 1)	945	ENST00000331437	ENSG00000183307	CECR6	protein_coding	cat eye syndrome chromosome region, candidate 6 [Source:HGNC Symbol;Acc:HGNC:1844]
chr22	41633331	41634841	81	0.00618978	0.0103796	0.3656	exon (ENST00000417999, exon 2 of 5)	1539	ENST00000417999	ENSG00000100399	CHADL	protein_coding	chondroadherin-like [Source:HGNC Symbol;Acc:HGNC:25165]
chr22	46472545	46473678	30	0.0124498	0.0125143	0.33633	intron (ENST00000381051, intron 1 of 4)	-3080	ENST00000443490	ENSG00000197182	FLJ27365	protein_coding	MIRLET7B host gene [Source:HGNC Symbol;Acc:HGNC:37189]
chr22	50451005	50452343	20	0.00592416	0.0103796	0.367345	promoter-TSS (ENST00000389983)	-586	ENST00000389983	ENSG00000188263	IL17REL	protein_coding	interleukin 17 receptor E-like [Source:HGNC Symbol;Acc:HGNC:33808]
chr22	24817252	24817672	9	0.00604173	0.0103796	0.366564	promoter-TSS (ENST00000486351)	-994	ENST00000486351	ENSG00000128271	ADORA2A	protein_coding	adenosine A2a receptor [Source:HGNC Symbol;Acc:HGNC:263]
chr22	46483858	46484164	18	0.00485993	0.0103796	0.375098	intron (ENST00000360737, intron 1 of 4)	2128	ENST00000360737	ENSG00000197182	FLJ27365	protein_coding	MIRLET7B host gene [Source:HGNC Symbol;Acc:HGNC:37189]
chr22	18111671	18111880	7	0.00970991	0.0103796	0.347072	promoter-TSS (ENST00000399796)	94	ENST00000399782	ENSG00000099968	BCL2L13	protein_coding	BCL2-like 13 (apoptosis facilitator) [Source:HGNC Symbol;Acc:HGNC:17164]
chr22	20862273	20863311	29	0.00426523	0.0103796	0.380102	intron (ENST00000441501, intron 1 of 5)	448	ENST00000438962	ENSG00000099917	MED15	protein_coding	mediator complex subunit 15 [Source:HGNC Symbol;Acc:HGNC:14248]
chr22	46436549	46436740	6	0.00821764	0.0103796	0.354073	TTS (ENST00000444890)	3299	ENST00000609737	ENSG00000231711	LINC00899	processed_transcript	long intergenic non-protein coding RNA 899 [Source:HGNC Symbol;Acc:HGNC:48583]
chr22	42315553	42316481	43	0.00534081	0.0103796	0.371429	Intergenic	3087	ENST00000566575	ENSG00000260655	CTA-250D10.23	lincRNA	NA
chr22	51221736	51223638	86	0.00175636	0.00825299	0.412062	promoter-TSS (ENST00000395590)	397	ENST00000480246	ENSG00000184319	RPL23AP82	pseudogene	ribosomal protein L23a pseudogene 82 [Source:HGNC Symbol;Acc:HGNC:33730]
chr22	37607999	37608883	20	0.00371372	0.0102343	0.38532	promoter-TSS (ENST00000328544)	-79	ENST00000328544	ENSG00000183473	SSTR3	protein_coding	NA
chr22	31503674	31503870	19	0.00831637	0.0103796	0.353578	promoter-TSS (ENST00000400299)	-218	ENST00000400299	ENSG00000198832	SELM	protein_coding	selenoprotein M [Source:EntrezGene;Acc:140606]
chr22	48883578	48884629	13	0.00216113	0.00848063	0.404892	Intergenic	-1168	ENST00000402357	ENSG00000219438	FAM19A5	protein_coding	family with sequence similarity 19 (chemokine (C-C motif)-like), member A5 [Source:HGNC Symbol;Acc:HGNC:21592]
chr22	48916844	48917296	11	0.00486491	0.0103796	0.375059	intron (ENST00000402357, intron 1 of 3)	26084	ENST00000467207	ENSG00000219016	CTA-299D3.8	protein_coding	NA
chr22	19279047	19280306	83	0.00139377	0.00797013	0.419859	promoter-TSS (ENST00000449918)	-438	ENST00000427926	ENSG00000070371	CLTCL1	protein_coding	clathrin, heavy chain-like 1 [Source:HGNC Symbol;Acc:HGNC:2093]
chr22	20863437	20864411	9	0.00894997	0.0103796	0.350512	intron (ENST00000441501, intron 1 of 5)	1580	ENST00000438962	ENSG00000099917	MED15	protein_coding	mediator complex subunit 15 [Source:HGNC Symbol;Acc:HGNC:14248]
chr22	30901780	30902758	11	0.00578668	0.0103796	0.368275	promoter-TSS (ENST00000392772)	-571	ENST00000540456	ENSG00000133488	SEC14L4	protein_coding	SEC14-like lipid binding 4 [Source:HGNC Symbol;Acc:HGNC:20627]
chr22	46463404	46463876	11	0.0026959	0.00917808	0.397053	exon (ENST00000412643, exon 3 of 3)	2131	ENST00000412643	ENSG00000235159	RP6-109B7.4	antisense	NA
chr22	30685820	30686808	17	0.00260847	0.00917808	0.398235	promoter-TSS (ENST00000463795)	-698	ENST00000407689	ENSG00000239282	GATSL3	protein_coding	GATS protein-like 3 [Source:HGNC Symbol;Acc:HGNC:34423]
chr22	50097504	50098412	29	0.00943166	0.0103796	-0.348304	Intergenic	20196	ENST00000447372	ENSG00000226954	RP5-983L19.2	lincRNA	NA
chr22	29863186	29863384	6	0.00794729	0.0103796	0.355457	intron (ENST00000461286, intron 2 of 2)	10774	ENST00000419368	ENSG00000225465	RFPL1S	antisense	RFPL1 antisense RNA 1 [Source:HGNC Symbol;Acc:HGNC:9978]
chr22	36806573	36806813	11	0.00890208	0.0103796	0.350737	Intergenic	10996	ENST00000413110	ENSG00000237668	RPS15AP38	pseudogene	ribosomal protein S15a pseudogene 38 [Source:HGNC Symbol;Acc:HGNC:36523]
chr22	42095559	42095860	33	0.00864933	0.0103796	0.351943	5' UTR (ENST00000540833, exon 1 of 20)	192	ENST00000540833	ENSG00000167077	MEI1	protein_coding	meiotic double-stranded break formation protein 1 [Source:HGNC Symbol;Acc:HGNC:28613]
chr22	37915278	37916286	58	0.01122	0.0113962	0.340872	promoter-TSS (ENST00000251973)	-233	ENST00000403299	ENSG00000100065	CARD10	protein_coding	caspase recruitment domain family, member 10 [Source:HGNC Symbol;Acc:HGNC:16422]
chr22	30751432	30752595	32	0.0011098	0.00797013	0.427346	promoter-TSS (ENST00000405659)	-610	ENST00000405659	ENSG00000187860	CCDC157	protein_coding	coiled-coil domain containing 157 [Source:HGNC Symbol;Acc:HGNC:33854]
chr22	19879090	19880223	47	0.00324048	0.00952506	0.39037	intron (ENST00000400525, intron 10 of 16)	4845	ENST00000420617	ENSG00000232926	AC000078.5	pseudogene	NA
chr22	39680381	39680606	5	0.00880777	0.0103796	0.351183	Intergenic	-8499	ENST00000434516	ENSG00000224794	RP3-333H23.8	antisense	NA
chr22	38808358	38809413	57	0.00480535	0.0103796	0.375535	Intergenic	-11407	ENST00000433230	ENSG00000228620	RP3-434P1.6	antisense	NA
chr22	50310882	50312913	114	0.000697719	0.00709102	0.442038	promoter-TSS (ENST00000450207)	83	ENST00000450207	ENSG00000184164	CRELD2	protein_coding	cysteine-rich with EGF-like domains 2 [Source:HGNC Symbol;Acc:HGNC:28150]
chr22	46921871	46922063	7	0.00202394	0.00825299	0.407178	intron (ENST00000262738, intron 1 of 34)	8130	ENST00000497509	ENSG00000075275	CELSR1	protein_coding	cadherin, EGF LAG seven-pass G-type receptor 1 [Source:HGNC Symbol;Acc:HGNC:1850]
chr22	39548013	39549023	115	0.00620377	0.0103796	0.36551	promoter-TSS (ENST00000477827)	27	ENST00000477827	ENSG00000100307	CBX7	protein_coding	chromobox homolog 7 [Source:HGNC Symbol;Acc:HGNC:1557]
chr22	50719245	50720288	10	0.00180965	0.00825299	0.411039	TTS (ENST00000427829)	596	ENST00000463165	ENSG00000196576	PLXNB2	protein_coding	plexin B2 [Source:HGNC Symbol;Acc:HGNC:9104]
chr22	31498759	31499725	9	0.00460838	0.0103796	0.377146	exon (ENST00000504335, exon 2 of 2)	1380	ENST00000504335	ENSG00000183963	SMTN	protein_coding	smoothelin [Source:HGNC Symbol;Acc:HGNC:11126]
chr22	26961354	26962140	10	0.00677615	0.0103796	-0.361966	promoter-TSS (ENST00000453117)	-55	ENST00000453117	ENSG00000128294	TPST2	protein_coding	tyrosylprotein sulfotransferase 2 [Source:HGNC Symbol;Acc:HGNC:12021]
chr22	32149654	32151073	38	0.000374204	0.00492269	0.460676	promoter-TSS (ENST00000400248)	295	ENST00000266091	ENSG00000100150	DEPDC5	protein_coding	DEP domain containing 5 [Source:HGNC Symbol;Acc:HGNC:18423]
chr22	25081994	25082635	12	0.00878623	0.0103796	0.351286	promoter-TSS (ENST00000409926)	180	ENST00000430731	ENSG00000224806	ARL5AP4	pseudogene	ADP-ribosylation factor-like 5A pseudogene 4 [Source:HGNC Symbol;Acc:HGNC:43936]
chr22	20109549	20109728	10	0.00760159	0.0103796	0.357287	promoter-TSS (ENST00000448394)	-491	ENST00000448394	ENSG00000099901	RANBP1	protein_coding	RAN binding protein 1 [Source:HGNC Symbol;Acc:HGNC:9847]
chr22	44319827	44319865	6	0.00369858	0.0102343	0.385473	promoter-TSS (ENST00000478713)	-148	ENST00000478713	ENSG00000100344	PNPLA3	protein_coding	patatin-like phospholipase domain containing 3 [Source:HGNC Symbol;Acc:HGNC:18590]
chr22	44288049	44288734	17	0.00868619	0.0103796	0.351765	promoter-TSS (ENST00000438734)	-499	ENST00000593866	ENSG00000100341	PNPLA5	protein_coding	patatin-like phospholipase domain containing 5 [Source:HGNC Symbol;Acc:HGNC:24888]
chr22	35653362	35654310	44	0.00186511	0.00825299	0.410003	intron (ENST00000455359, intron 1 of 4)	345	ENST00000216106	ENSG00000100281	HMGXB4	protein_coding	HMG box domain containing 4 [Source:HGNC Symbol;Acc:HGNC:5003]
chr22	38172312	38172564	7	0.000811203	0.00715333	0.437347	3' UTR (ENST00000406386, exon 24 of 24)	-9095	ENST00000459462	ENSG00000238569	snoU13	snoRNA	NA
chr22	39759795	39760329	19	0.00301506	0.00952506	0.393007	promoter-TSS (ENST00000381535)	-113	ENST00000381535	ENSG00000100321	SYNGR1	protein_coding	synaptogyrin 1 [Source:HGNC Symbol;Acc:HGNC:11498]
chr22	41937177	41937357	5	0.00510382	0.0103796	0.3732	intron (ENST00000442616, intron 2 of 5)	3123	ENST00000420561	ENSG00000100413	POLR3H	protein_coding	polymerase (RNA) III (DNA directed) polypeptide H (22.9kD) [Source:HGNC Symbol;Acc:HGNC:30349]
chr22	20460026	20460068	6	0.000304946	0.00455073	0.466549	exon (ENST00000426804, exon 1 of 1)	1739	ENST00000426804	ENSG00000196622	RIMBP3	protein_coding	NA
chr22	29706501	29706835	19	0.00811603	0.0103796	0.354589	exon (ENST00000407854, exon 4 of 6)	399	ENST00000491016	ENSG00000185340	GAS2L1	protein_coding	growth arrest-specific 2 like 1 [Source:HGNC Symbol;Acc:HGNC:16955]
chr22	42475978	42476635	23	0.0067428	0.0103796	0.362165	TTS (ENST00000321753)	603	ENST00000484235	ENSG00000183172	SMDT1	protein_coding	single-pass membrane protein with aspartate-rich tail 1 [Source:HGNC Symbol;Acc:HGNC:25055]
chr22	49881684	49883478	27	0.00806716	0.0103796	0.354839	intron (ENST00000414287, intron 1 of 4)	54533	ENST00000581025	ENSG00000264139	MIR3667	miRNA	microRNA 3667 [Source:HGNC Symbol;Acc:HGNC:38990]
chr22	50164367	50164568	6	0.00617619	0.0103796	0.365687	Intergenic	5295	ENST00000479985	ENSG00000100425	BRD1	protein_coding	bromodomain containing 1 [Source:HGNC Symbol;Acc:HGNC:1102]
chr22	41776748	41777842	27	0.000296077	0.00455073	0.467386	promoter-TSS (ENST00000266304)	-638	ENST00000266304	ENSG00000167074	TEF	protein_coding	thyrotrophic embryonic factor [Source:HGNC Symbol;Acc:HGNC:11722]
chr22	39711190	39711634	18	0.00808625	0.0103796	0.354741	promoter-TSS (ENST00000471290)	22	ENST00000471290	ENSG00000100316	RPL3	protein_coding	ribosomal protein L3 [Source:HGNC Symbol;Acc:HGNC:10332]
chr22	44892993	44894386	82	0.0111363	0.0113708	0.341196	exon (ENST00000341255, exon 2 of 2)	488	ENST00000341255	ENSG00000188636	LDOC1L	protein_coding	leucine zipper, down-regulated in cancer 1-like [Source:HGNC Symbol;Acc:HGNC:13343]
chr22	47022840	47023864	36	0.00828019	0.0103796	0.353759	TTS (ENST00000431155)	612	ENST00000490378	ENSG00000075240	GRAMD4	protein_coding	GRAM domain containing 4 [Source:HGNC Symbol;Acc:HGNC:29113]
Unk*	-	-	5	0.0612434	0.0612434	0.256254	-	-	ENST00000431853	ENSG00000235857	CTBP2P1	pseudogene	C-terminal binding protein 2 pseudogene 1 [Source:HGNC Symbol;Acc:HGNC:23940]
Unk*	-	-	23	0.0203916	0.0611747	0.313781	-	-	ENST00000557448	ENSG00000258991	DUX4L19	pseudogene	double homeobox 4 like 19 [Source:HGNC Symbol;Acc:HGNC:37718]
Unk*	-	-	46	0.0597251	0.0612434	0.257704	-	-	ENST00000604370	ENSG00000271309	RP1-85D24.2	pseudogene	NA
*Homologous region, mapping inconclusive
